# Supplementary material for: Comparative analysis of drug-salt-polymer interactions by experiment and molecular simulation improves biopharmaceutical performance
Source: Commun Chem. 2023 Sep 25;6:201. doi: 10.1038/s42004-023-01006-0 (PMC10519957; doi:10.1038/s42004-023-01006-0)
Supplement: Supplementary file 3 — Supplementary Data 1 [file 42004_2023_1006_MOESM3_ESM.xlsx]

## Sheet: Fig 2a (FTIR)
CEL-PVP-VA System
Wavenumber	CEL	Wavenumber	AMR CEL	Wavenumber	PVP-VA	Wavenumber	CEL-PVP-VA ASD	CEL-Na-PVP-VA ASSD	CEL-K-PVP-VA ASSD
4000	99.0268	399.265	-1.52323	650	-5.6409	4000	--	99.7664	--
3999	99.0335	401.194	-2.25601	651	-5.52938	3999	25.7721	99.7632	30.8046
3998	99.0485	403.123	-2.77797	652	-5.3884	3998	25.7647	99.7544	30.8021
3997	99.0633	405.051	-3.08911	653	-5.21797	3997	25.749	99.7426	30.7948
3996	99.077	406.98	-3.18943	654	-5.01809	3996	25.7352	99.731	30.7838
3995	99.0991	408.909	-3.07893	655	-4.78875	3995	25.724	99.722	30.7701
3994	99.1312	410.838	-2.78785	656	-4.49333	3994	25.7081	99.7165	30.7552
3993	99.1696	412.767	-2.12209	657	-4.19141	3993	25.6875	99.7215	30.7411
3992	99.2032	414.695	-1.23841	658	-3.87647	3992	25.6665	99.7367	30.7263
3991	99.2284	416.624	-0.42898	659	-3.55325	3991	25.6536	99.7581	30.7108
3990	99.2433	418.553	-0.02613	660	-3.25213	3990	25.646	99.7796	30.6946
3989	99.2445	420.482	0.01399	661	-2.99444	3989	25.6333	99.795	30.6775
3988	99.2291	422.411	-0.18546	662	-2.76288	3988	25.6121	99.8	30.6598
3987	99.1992	424.34	-0.90795	663	-2.48983	3987	25.5903	99.7941	30.642
3986	99.1634	426.268	-2.12372	664	-2.13397	3986	25.575	99.7804	30.6241
3985	99.1324	428.197	-3.20665	665	-1.73836	3985	25.5606	99.7631	30.6064
3984	99.113	430.126	-3.8778	666	-1.36058	3984	25.5378	99.7462	30.5889
3983	99.1055	432.055	-4.1206	667	-1.03999	3983	25.5097	99.731	30.5718
3982	99.107	433.984	-3.76913	668	-0.80432	3982	25.4881	99.7175	30.5553
3981	99.1142	435.912	-3.04968	669	-0.67486	3981	25.4766	99.7049	30.5396
3980	99.1249	437.841	-2.21135	670	-0.67279	3980	25.468	99.6927	30.5247
3979	99.1367	439.77	-1.26996	671	-0.7986	3979	25.4556	99.6808	30.5103
3978	99.1468	441.699	-0.48365	672	-1.00532	3978	25.4404	99.6703	30.4962
3977	99.1524	443.628	-0.15486	673	-1.19567	3977	25.4263	99.6632	30.4825
3976	99.1521	445.557	-0.32621	674	-1.30395	3976	25.4138	99.6613	30.4689
3975	99.1455	447.485	-0.66674	675	-1.3284	3975	25.4004	99.6663	30.4555
3974	99.1328	449.414	-0.78848	676	-1.26706	3974	25.384	99.6792	30.442
3973	99.1156	451.343	-0.6024	677	-1.12402	3973	25.3679	99.6998	30.4283
3972	99.0971	453.272	-0.27866	678	-0.92543	3972	25.3563	99.7265	30.4142
3971	99.0812	455.201	0.0496	679	-0.71394	3971	25.3469	99.7559	30.3997
3970	99.07	457.129	0.3531	680	-0.53702	3970	25.336	99.7835	30.3851
3969	99.0637	459.058	0.56146	681	-0.42058	3969	25.3232	99.8044	30.3704
3968	99.06	460.987	0.62398	682	-0.36178	3968	25.3118	99.8147	30.356
3967	99.0542	462.916	0.5109	683	-0.34045	3967	25.3039	99.8122	30.3418
3966	99.0411	464.845	0.31781	684	-0.33677	3966	25.2956	99.7981	30.328
3965	99.0193	466.773	0.04861	685	-0.33765	3965	25.2792	99.7761	30.3148
3964	98.9936	468.702	0	686	-0.33768	3964	25.2547	99.752	30.3025
3963	98.9732	470.631	0.06362	687	-0.34081	3963	25.2337	99.7306	30.2912
3962	98.9651	472.56	0.04001	688	-0.35786	3962	25.2196	99.7149	30.2807
3961	98.9707	474.489	-0.01527	689	-0.39854	3961	25.2059	99.7055	30.2709
3960	98.9881	476.418	-0.11218	690	-0.46287	3960	25.189	99.7021	30.2618
3959	99.0152	478.346	-0.25644	691	-0.53684	3959	25.1726	99.7044	30.2532
3958	99.0486	480.275	-0.50936	692	-0.59813	3958	25.1644	99.7134	30.2451
3957	99.0825	482.204	-0.8061	693	-0.63105	3957	25.1626	99.73	30.2375
3956	99.1092	484.133	-0.93293	694	-0.63781	3956	25.1565	99.7531	30.2306
3955	99.1219	486.062	-1.05725	695	-0.63259	3955	25.1385	99.7791	30.2252
3954	99.1169	487.99	-1.25977	696	-0.62416	3954	25.1185	99.8023	30.2214
3953	99.0915	489.919	-1.80436	697	-0.60947	3953	25.115	99.8155	30.2188
3952	99.0408	491.848	-2.61157	698	-0.58245	3952	25.1207	99.8132	30.2168
3951	98.9615	493.777	-3.08666	699	-0.54175	3951	25.1137	99.7936	30.2152
3950	98.8611	495.706	-3.15342	700	-0.49011	3950	25.0944	99.7618	30.2143
3949	98.7627	497.635	-2.9767	701	-0.43301	3949	25.0915	99.7293	30.2142
3948	98.6952	499.563	-2.58657	702	-0.38213	3948	25.1245	99.7094	30.2139
3947	98.6743	501.492	-2.02852	703	-0.35325	3947	25.1663	99.7097	30.212
3946	98.694	503.421	-1.30402	704	-0.35419	3946	25.1715	99.7294	30.208
3945	98.7418	505.35	-0.68392	705	-0.37777	3945	25.1272	99.7605	30.2026
3944	98.8135	507.279	-0.31954	706	-0.40942	3944	25.075	99.7936	30.197
3943	98.9102	509.207	-0.3547	707	-0.43922	3943	25.0624	99.8198	30.1915
3942	99.0231	511.136	-0.63601	708	-0.46399	3942	25.0685	99.8331	30.1854
3941	99.1302	513.065	-0.83733	709	-0.48306	3941	25.044	99.8301	30.1787
3940	99.2079	514.994	-1.06076	710	-0.4997	3940	24.9925	99.8121	30.1724
3939	99.2418	516.923	-1.37153	711	-0.52462	3939	24.9684	99.7847	30.1679
3938	99.2284	518.851	-1.69669	712	-0.5695	3938	24.9971	99.7537	30.1657
3937	99.1714	520.78	-2.10451	713	-0.6349	3937	25.0272	99.7221	30.1649
3936	99.0813	522.709	-2.51747	714	-0.7092	3936	25.0039	99.691	30.1648
3935	98.9805	524.638	-2.96937	715	-0.78269	3935	24.9412	99.6642	30.1656
3934	98.8967	526.567	-3.2748	716	-0.85867	3934	24.9039	99.6478	30.1684
3933	98.848	528.496	-3.31653	717	-0.94849	3933	24.9188	99.647	30.1734
3932	98.8358	530.424	-3.2162	718	-1.06155	3932	24.9322	99.6633	30.18
3931	98.8489	532.353	-2.96929	719	-1.20193	3931	24.9184	99.6958	30.1876
3930	98.8737	534.282	-2.52981	720	-1.36752	3930	24.9159	99.7411	30.1961
3929	98.8981	536.211	-1.95402	721	-1.54685	3929	24.9409	99.7912	30.2057
3928	98.9145	538.14	-1.41293	722	-1.71974	3928	24.9573	99.8336	30.2168
3927	98.9256	540.068	-1.06563	723	-1.86723	3927	24.9304	99.8569	30.229
3926	98.9401	541.997	-0.90273	724	-1.98463	3926	24.8898	99.8565	30.2418
3925	98.9597	543.926	-0.88097	725	-2.08629	3925	24.8771	99.8334	30.2542
3924	98.9751	545.855	-0.94751	726	-2.1964	3924	24.8836	99.7901	30.2657
3923	98.9734	547.784	-1.03021	727	-2.33262	3923	24.883	99.7299	30.2759
3922	98.9484	549.713	-1.1305	728	-2.49702	3922	24.8792	99.6632	30.2843
3921	98.9063	551.641	-1.17038	729	-2.6797	3921	24.9067	99.6068	30.2898
3920	98.8643	553.57	-1.23971	730	-2.86721	3920	24.956	99.5755	30.2909
3919	98.8436	555.499	-1.40929	731	-3.04972	3919	24.9644	99.5746	30.2868
3918	98.8625	557.428	-1.618	732	-3.22491	3918	24.9174	99.6011	30.2782
3917	98.9296	559.357	-1.74659	733	-3.39877	3917	24.8682	99.6492	30.2669
3916	99.0362	561.285	-1.64031	734	-3.58355	3916	24.8533	99.7097	30.2547
3915	99.1537	563.214	-1.2651	735	-3.79453	3915	24.8556	99.7689	30.2421
3914	99.2427	565.143	-0.78735	736	-4.04727	3914	24.8279	99.812	30.2298
3913	99.2672	567.072	-0.26036	737	-4.35615	3913	24.7728	99.8298	30.2203
3912	99.204	569.001	0.24387	738	-4.73331	3912	24.7273	99.8236	30.2165
3911	99.0476	570.93	0.60052	739	-5.1874	3911	24.6987	99.8003	30.2206
3910	98.8153	572.858	0.728	740	-5.72341	3910	24.6863	99.7642	30.2327
3909	98.5432	574.787	0.60516	741	-6.34406	3909	24.7006	99.7151	30.2508
3908	98.274	576.716	0.37241	742	-7.04767	3908	24.7508	99.6514	30.2729
3907	98.0483	578.645	0.16317	743	-7.82044	3907	24.8099	99.5748	30.2965
3906	97.9082	580.574	-0.01958	744	-8.6323	3906	24.8539	99.4928	30.3195
3905	97.8912	582.502	-0.17668	745	-9.44303	3905	24.9378	99.4177	30.3392
3904	98.0078	584.431	-0.29205	746	-10.2096	3904	25.0766	99.3633	30.3518
3903	98.2305	586.36	-0.35076	747	-10.8816	3903	25.1819	99.3388	30.3546
3902	98.5091	588.289	-0.3682	748	-11.3932	3902	25.1885	99.3469	30.3463
3901	98.7929	590.218	-0.41898	749	-11.6728	3901	25.1312	99.3844	30.327
3900	99.038	592.147	-0.51314	750	-11.6746	3900	25.0883	99.4418	30.2981
3899	99.2099	594.075	-0.7304	751	-11.4072	3899	25.0559	99.5033	30.2622
3898	99.2968	596.004	-0.99727	752	-10.9343	3898	24.9592	99.5513	30.2238
3897	99.3217	597.933	-1.30661	753	-10.3535	3897	24.8074	99.5755	30.1876
3896	99.3197	599.862	-1.68789	754	-9.76653	3896	24.7191	99.5778	30.1563
3895	99.2978	601.791	-1.99468	755	-9.25187	3895	24.7534	99.5672	30.1303
3894	99.2429	603.719	-2.16462	756	-8.84907	3894	24.7666	99.5496	30.1096
3893	99.1546	605.648	-2.23987	757	-8.56407	3893	24.6403	99.5274	30.0968
3892	99.0569	607.577	-2.24207	758	-8.39213	3892	24.5252	99.5046	30.0933
3891	98.9802	609.506	-2.21719	759	-8.33464	3891	24.5901	99.4893	30.0961
3890	98.9227	611.435	-2.1853	760	-8.39452	3890	24.781	99.4863	30.0985
3889	98.8529	613.363	-2.12572	761	-8.56188	3889	24.8906	99.4913	30.0953
3888	98.7648	615.292	-2.04111	762	-8.80666	3888	24.7996	99.4964	30.0869
3887	98.6983	617.221	-2.02026	763	-9.07543	3887	24.6911	99.4997	30.077
3886	98.6929	619.15	-2.09907	764	-9.28694	3886	24.765	99.5084	30.0653
3885	98.7442	621.079	-2.11594	765	-9.34024	3885	24.8992	99.5296	30.0466
3884	98.8153	623.008	-2.0779	766	-9.14895	3884	24.861	99.5616	30.0184
3883	98.8845	624.936	-2.08975	767	-8.68309	3883	24.6369	99.596	29.9859
3882	98.967	626.865	-2.11086	768	-7.98206	3882	24.4468	99.6285	29.9585
3881	99.0823	628.794	-2.03807	769	-7.1281	3881	24.47	99.6608	29.94
3880	99.2122	630.723	-1.8169	770	-6.20737	3880	24.637	99.6953	29.9259
3879	99.2967	632.652	-1.46511	771	-5.28782	3879	24.7283	99.7286	29.9117
3878	99.2831	634.58	-1.06853	772	-4.41668	3878	24.6212	99.7513	29.8993
3877	99.1727	636.509	-0.66425	773	-3.62484	3877	24.4289	99.756	29.8965
3876	99.0285	638.438	-0.26847	774	-2.93138	3876	24.3834	99.7463	29.9075
3875	98.9183	640.367	0.01644	775	-2.346	3875	24.5549	99.7362	29.9264
3874	98.8379	642.296	0.05326	776	-1.86772	3874	24.7564	99.7321	29.9423
3873	98.747	644.225	-0.2286	777	-1.48342	3873	24.7304	99.7249	29.95
3872	98.6576	646.153	-0.66533	778	-1.17318	3872	24.4869	99.7059	29.9546
3871	98.6242	648.082	-1.07326	779	-0.92039	3871	24.4276	99.6804	29.962
3870	98.6783	650.011	-1.37343	780	-0.70687	3870	24.7153	99.663	29.9674
3869	98.7928	651.94	-1.54222	781	-0.52116	3869	24.9972	99.6615	29.9602
3868	98.902	653.869	-1.54716	782	-0.38359	3868	24.9698	99.6686	29.9361
3867	98.9691	655.797	-1.30723	783	-0.29756	3867	24.6869	99.6729	29.9014
3866	99.0208	657.726	-0.8095	784	-0.26343	3866	24.482	99.6714	29.869
3865	99.0934	659.655	-0.50238	785	-0.27061	3865	24.5455	99.6689	29.846
3864	99.1681	661.584	-0.36137	786	-0.29783	3864	24.6418	99.6661	29.8299
3863	99.1984	663.513	-0.39731	787	-0.32608	3863	24.5193	99.6567	29.8183
3862	99.1743	665.442	-0.55717	788	-0.35172	3862	24.2595	99.6378	29.8176
3861	99.1091	667.37	-0.83419	789	-0.38581	3861	24.1666	99.6134	29.8379
3860	99.0072	669.299	-1.21759	790	-0.44159	3860	24.2867	99.5835	29.8807
3859	98.8832	671.228	-1.66239	791	-0.5239	3859	24.4322	99.5471	29.9389
3858	98.7662	673.157	-2.21255	792	-0.62875	3858	24.6074	99.5097	30.0023
3857	98.6465	675.086	-2.7378	793	-0.74906	3857	24.8246	99.4793	30.06
3856	98.5327	677.014	-3.0859	794	-0.87782	3856	24.9211	99.4583	30.1077
3855	98.4881	678.943	-3.33655	795	-1.00681	3855	24.9576	99.4496	30.1449
3854	98.5614	680.872	-3.42012	796	-1.1266	3854	25.1396	99.4591	30.1644
3853	98.7434	682.801	-3.31408	797	-1.23155	3853	25.351	99.4903	30.1555
3852	98.9833	684.73	-2.96244	798	-1.32373	3852	25.368	99.5399	30.1156
3851	99.2175	686.659	-2.47081	799	-1.40868	3851	25.1675	99.596	30.0516
3850	99.3975	688.587	-1.86452	800	-1.48732	3850	24.8823	99.6444	29.9746
3849	99.5127	690.516	-1.18707	801	-1.55487	3849	24.6739	99.6811	29.8944
3848	99.5623	692.445	-0.54725	802	-1.60728	3848	24.5888	99.7113	29.8173
3847	99.5084	694.374	-0.12307	803	-1.643	3847	24.4335	99.7354	29.7469
3846	99.3563	696.303	0.04821	804	-1.65681	3846	24.049	99.7489	29.6904
3845	99.1694	698.231	0.02987	805	-1.63717	3845	23.7523	99.7553	29.6594
3844	98.9992	700.16	-0.10103	806	-1.57409	3844	23.8245	99.7628	29.6567
3843	98.8664	702.089	-0.30346	807	-1.46583	3843	24.0388	99.7763	29.6757
3842	98.7674	704.018	-0.53201	808	-1.31468	3842	24.1921	99.7931	29.7071
3841	98.6908	705.947	-0.7816	809	-1.12191	3841	24.294	99.8061	29.743
3840	98.6401	707.875	-0.9833	810	-0.89359	3840	24.3869	99.81	29.7775
3839	98.6334	709.804	-1.19282	811	-0.64555	3839	24.4927	99.8061	29.8068
3838	98.6844	711.733	-1.42694	812	-0.40059	3838	24.5959	99.8002	29.826
3837	98.7854	713.662	-1.83323	813	-0.17695	3837	24.6319	99.7975	29.8277
3836	98.9093	715.591	-2.39725	814	0.01302	3836	24.5656	99.7984	29.8077
3835	99.0309	717.52	-3.03409	815	0.14874	3835	24.4471	99.7995	29.7701
3834	99.1475	719.448	-3.78238	816	0.20295	3834	24.2964	99.7973	29.7241
3833	99.2728	721.377	-4.68363	817	0.15922	3833	24.1369	99.7908	29.6788
3832	99.4119	723.306	-5.41826	818	0.02202	3832	24.0457	99.7812	29.6382
3831	99.5493	725.235	-5.83125	819	-0.18987	3831	24.0234	99.7701	29.6019
3830	99.6547	727.164	-5.83433	820	-0.44993	3830	23.9752	99.7581	29.5722
3829	99.6996	729.092	-5.6937	821	-0.72337	3829	23.8466	99.7467	29.5557
3828	99.6748	731.021	-5.60098	822	-0.97403	3828	23.7129	99.7399	29.5584
3827	99.6026	732.95	-5.68191	823	-1.18045	3827	23.7234	99.7421	29.5789
3826	99.5201	734.879	-5.78251	824	-1.34178	3826	23.9024	99.7509	29.609
3825	99.4143	736.808	-5.78955	825	-1.46568	3825	24.0995	99.7528	29.6408
3824	99.2513	738.737	-5.79129	826	-1.55636	3824	24.0766	99.7338	29.6715
3823	99.0603	740.665	-5.79493	827	-1.61789	3823	23.8681	99.6963	29.7043
3822	98.9183	742.594	-5.50801	828	-1.66267	3822	23.8957	99.6639	29.7382
3821	98.8723	744.523	-5.05159	829	-1.7066	3821	24.2158	99.6632	29.7629
3820	98.8953	746.452	-4.63324	830	-1.75536	3820	24.462	99.6996	29.7692
3819	98.9345	748.381	-4.55298	831	-1.80328	3819	24.3809	99.756	29.7572
3818	98.991	750.309	-4.797	832	-1.8476	3818	24.1023	99.8127	29.7341
3817	99.1139	752.238	-5.24402	833	-1.89605	3817	24.0594	99.8617	29.704
3816	99.3165	754.167	-5.60947	834	-1.95786	3816	24.2841	99.8988	29.6632
3815	99.5173	756.096	-5.80852	835	-2.03366	3815	24.3531	99.9114	29.6084
3814	99.6362	758.025	-5.8491	836	-2.11732	3814	23.996	99.8866	29.5446
3813	99.6937	759.953	-5.70222	837	-2.20421	3813	23.5139	99.8297	29.4855
3812	99.7535	761.882	-5.32712	838	-2.29432	3812	23.4582	99.7639	29.44
3811	99.8176	763.811	-4.92189	839	-2.38736	3811	23.7357	99.7089	29.405
3810	99.813	765.74	-4.75758	840	-2.47613	3810	23.8475	99.6643	29.3753
3809	99.6925	767.669	-4.88009	841	-2.54643	3809	23.5772	99.6208	29.3526
3808	99.4937	769.598	-5.09132	842	-2.5853	3808	23.2791	99.5846	29.3441
3807	99.2986	771.526	-5.10888	843	-2.5893	3807	23.4336	99.5787	29.3511
3806	99.1471	773.455	-4.82276	844	-2.56288	3806	23.8337	99.6189	29.3634
3805	99.0047	775.384	-4.25048	845	-2.50864	3805	24.0104	99.6933	29.3697
3804	98.8599	777.313	-3.42003	846	-2.42251	3804	23.8201	99.7728	29.3657
3803	98.7837	779.242	-2.38916	847	-2.30053	3803	23.6024	99.8377	29.3554
3802	98.8479	781.17	-1.31574	848	-2.14835	3802	23.743	99.8823	29.3399
3801	99.0312	783.099	-0.46221	849	-1.98073	3801	24.0058	99.9041	29.3126
3800	99.2462	785.028	-0.14672	850	-1.81226	3800	23.9753	99.8976	29.2675
3799	99.434	786.957	-0.37225	851	-1.65031	3799	23.6318	99.8651	29.207
3798	99.5951	788.886	-0.90253	852	-1.49645	3798	23.3673	99.8252	29.1408
3797	99.7528	790.815	-1.50581	853	-1.35169	3797	23.4136	99.8038	29.0751
3796	99.8888	792.743	-2.08319	854	-1.21878	3796	23.5185	99.8101	29.0089
3795	99.9351	794.672	-2.58712	855	-1.10002	3795	23.4225	99.8285	28.9397
3794	99.8746	796.601	-3.00867	856	-0.99341	3794	23.1246	99.8367	28.8698
3793	99.7633	798.53	-3.3381	857	-0.8918	3793	22.9237	99.8257	28.808
3792	99.6603	800.459	-3.54723	858	-0.78697	3792	22.9866	99.8003	28.7593
3791	99.5877	802.387	-3.65795	859	-0.67528	3791	23.0647	99.771	28.7208
3790	99.5347	804.316	-3.69199	860	-0.5588	3790	23.0049	99.7481	28.6872
3789	99.4838	806.245	-3.56655	861	-0.44225	3789	22.8751	99.7391	28.656
3788	99.4252	808.174	-3.32688	862	-0.33135	3788	22.7962	99.7475	28.6301
3787	99.3549	810.103	-3.08839	863	-0.23456	3787	22.7967	99.7708	28.6124
3786	99.2754	812.032	-2.99613	864	-0.1619	3786	22.8084	99.8023	28.6012
3785	99.1992	813.96	-3.11807	865	-0.11789	3785	22.8255	99.8354	28.5913
3784	99.1382	815.889	-3.42984	866	-0.09543	3784	22.8656	99.8659	28.578
3783	99.088	817.818	-3.88603	867	-0.0743	3783	22.896	99.8891	28.5618
3782	99.0431	819.747	-4.3738	868	-0.05549	3782	22.8581	99.9011	28.5456
3781	99.0186	821.676	-4.78896	869	-0.03969	3781	22.7845	99.9023	28.5312
3780	99.0325	823.604	-5.102	870	-0.03189	3780	22.7853	99.8978	28.5166
3779	99.0757	825.533	-5.33689	871	-0.03512	3779	22.8438	99.8903	28.4984
3778	99.1192	827.462	-5.53517	872	-0.04807	3778	22.8271	99.8759	28.4773
3777	99.1473	829.391	-5.75143	873	-0.06541	3777	22.7035	99.8502	28.4569
3776	99.1715	831.32	-6.10222	874	-0.07934	3776	22.6162	99.8155	28.4402
3775	99.2078	833.249	-6.55692	875	-0.08374	3775	22.6767	99.7807	28.4259
3774	99.2361	835.177	-6.95624	876	-0.08034	3774	22.7898	99.7523	28.411
3773	99.2053	837.106	-7.25109	877	-0.08156	3773	22.7771	99.7294	28.3943
3772	99.0989	839.035	-7.40959	878	-0.10501	3772	22.6107	99.7095	28.3782
3771	98.9592	840.964	-7.38776	879	-0.16299	3771	22.5137	99.6945	28.3657
3770	98.841	842.893	-7.24711	880	-0.25519	3770	22.6284	99.6863	28.3557
3769	98.7645	844.821	-7.00713	881	-0.36966	3769	22.769	99.6814	28.3438
3768	98.7248	846.75	-6.5449	882	-0.48977	3768	22.7255	99.673	28.3277
3767	98.7238	848.679	-5.80726	883	-0.60142	3767	22.5649	99.6598	28.31
3766	98.7719	850.608	-4.86694	884	-0.69698	3766	22.5263	99.6476	28.2943
3765	98.8645	852.537	-3.84817	885	-0.77601	3765	22.6381	99.6429	28.2805
3764	98.9686	854.465	-2.85686	886	-0.84372	3764	22.6887	99.6451	28.2671
3763	99.0437	856.394	-2.01093	887	-0.90772	3763	22.5774	99.6517	28.2548
3762	99.076	858.323	-1.35914	888	-0.97419	3762	22.4251	99.6656	28.2487
3761	99.0762	860.252	-0.87545	889	-1.04537	3761	22.3985	99.691	28.2543
3760	99.0518	862.181	-0.57457	890	-1.1201	3760	22.4633	99.725	28.2721
3759	98.9925	864.11	-0.44764	891	-1.19643	3759	22.4645	99.758	28.2997
3758	98.8873	866.038	-0.36134	892	-1.27259	3758	22.4022	99.7816	28.3364
3757	98.7614	867.967	-0.24689	893	-1.34462	3757	22.392	99.7903	28.3845
3756	98.6984	869.896	-0.14906	894	-1.40415	3756	22.4867	99.7752	28.4452
3755	98.7644	871.825	-0.16365	895	-1.44136	3755	22.6506	99.726	28.5131
3754	98.9267	873.754	-0.27147	896	-1.45201	3754	22.8519	99.6408	28.5794
3753	99.1035	875.682	-0.40113	897	-1.44102	3753	23.0262	99.5276	28.6373
3752	99.2385	877.611	-0.47454	898	-1.41725	3752	23.0426	99.402	28.6843
3751	99.3228	879.54	-0.43218	899	-1.38529	3751	22.9633	99.2824	28.7213
3750	99.3825	881.469	-0.30721	900	-1.34449	3750	22.9927	99.1894	28.7459
3749	99.422	883.398	-0.16911	901	-1.29618	3749	23.1507	99.1387	28.7537
3748	99.3914	885.327	-0.05627	902	-1.24829	3748	23.2983	99.1286	28.7418
3747	99.2971	887.255	0.00229	903	-1.21016	3747	23.1496	99.1472	28.712
3746	99.2457	889.184	-0.0249	904	-1.18435	3746	22.8364	99.1836	28.6738
3745	99.2929	891.113	-0.12543	905	-1.16693	3745	22.8368	99.2319	28.6324
3744	99.3765	893.042	-0.33433	906	-1.15518	3744	22.991	99.2872	28.5868
3743	99.4189	894.971	-0.63162	907	-1.15157	3743	22.8949	99.3383	28.5375
3742	99.3912	896.899	-0.91819	908	-1.15981	3742	22.5341	99.3773	28.4894
3741	99.307	898.828	-1.11092	909	-1.18003	3741	22.297	99.4102	28.449
3740	99.1928	900.757	-1.21548	910	-1.20962	3740	22.4055	99.4519	28.4174
3739	99.0453	902.686	-1.24025	911	-1.24584	3739	22.5619	99.506	28.3911
3738	98.8537	904.615	-1.16716	912	-1.28551	3738	22.4983	99.5579	28.3653
3737	98.6811	906.544	-0.97981	913	-1.32481	3737	22.2547	99.5955	28.3373
3736	98.6137	908.472	-0.72052	914	-1.36207	3736	22.2014	99.6183	28.3089
3735	98.6703	910.401	-0.46897	915	-1.40003	3735	22.4285	99.6262	28.2776
3734	98.8129	912.33	-0.32934	916	-1.44383	3734	22.4634	99.6143	28.2382
3733	98.9915	914.259	-0.26	917	-1.49793	3733	22.2755	99.5776	28.189
3732	99.1621	916.188	-0.17528	918	-1.5661	3732	22.1629	99.5195	28.13
3731	99.2857	918.116	-0.08271	919	-1.65133	3731	22.1769	99.452	28.0625
3730	99.3327	920.045	-0.04305	920	-1.7522	3730	22.1435	99.3879	27.989
3729	99.3052	921.974	-0.05679	921	-1.86125	3729	21.9136	99.3376	27.9127
3728	99.249	923.903	-0.07938	922	-1.97195	3728	21.659	99.3109	27.8367
3727	99.2149	925.832	-0.08756	923	-2.0888	3727	21.587	99.3163	27.7623
3726	99.2149	927.76	-0.1054	924	-2.22721	3726	21.6035	99.3559	27.6908
3725	99.2342	929.689	-0.17188	925	-2.40076	3725	21.5182	99.4244	27.624
3724	99.2622	931.618	-0.33799	926	-2.60796	3724	21.3372	99.5124	27.5643
3723	99.2948	933.547	-0.61866	927	-2.83059	3723	21.2721	99.6094	27.5136
3722	99.3219	935.476	-0.99317	928	-3.04289	3722	21.355	99.7016	27.4705
3721	99.3259	937.405	-1.41618	929	-3.22227	3721	21.3791	99.7717	27.4328
3720	99.2978	939.333	-1.79588	930	-3.35386	3720	21.2536	99.8076	27.4
3719	99.2532	941.262	-2.02056	931	-3.4297	3719	21.08	99.8109	27.373
3718	99.2243	943.191	-2.01805	932	-3.44874	3718	21.0125	99.7946	27.3517
3717	99.2329	945.12	-1.77033	933	-3.41968	3717	21.0506	99.769	27.3343
3716	99.2693	947.049	-1.33299	934	-3.36065	3716	21.0911	99.7341	27.3168
3715	99.3014	948.977	-0.8081	935	-3.28952	3715	21.0896	99.6895	27.2956
3714	99.3124	950.906	-0.33971	936	-3.21246	3714	21.0715	99.642	27.2693
3713	99.3106	952.835	-0.06095	937	-3.12471	3713	21.1216	99.6012	27.238
3712	99.307	954.764	0.00213	938	-3.0245	3712	21.209	99.5744	27.1986
3711	99.3027	956.693	-0.09658	939	-2.92249	3711	21.21	99.5646	27.148
3710	99.2969	958.622	-0.26609	940	-2.83391	3710	21.1015	99.5712	27.0856
3709	99.2967	960.55	-0.51703	941	-2.76419	3709	20.946	99.5926	27.0141
3708	99.3185	962.479	-0.85159	942	-2.70711	3708	20.8084	99.6264	26.9371
3707	99.3781	964.408	-1.22679	943	-2.65443	3707	20.7003	99.6677	26.8568
3706	99.4613	966.337	-1.60105	944	-2.60097	3706	20.6016	99.7094	26.7745
3705	99.5217	968.266	-1.94342	945	-2.53995	3705	20.4827	99.7464	26.6916
3704	99.5308	970.194	-2.17789	946	-2.46071	3704	20.3281	99.7758	26.6113
3703	99.4973	972.123	-2.21162	947	-2.35585	3703	20.2095	99.7972	26.5376
3702	99.4402	974.052	-2.01262	948	-2.22887	3702	20.1789	99.8136	26.4716
3701	99.3649	975.981	-1.63758	949	-2.09185	3701	20.1674	99.8278	26.4119
3700	99.2654	977.91	-1.19618	950	-1.95653	3700	20.099	99.838	26.3584
3699	99.1449	979.839	-0.80415	951	-1.82876	3699	19.9801	99.8417	26.3122
3698	99.0234	981.767	-0.5365	952	-1.70954	3698	19.8843	99.8393	26.2747
3697	98.9218	983.696	-0.41848	953	-1.59851	3697	19.8502	99.8351	26.2459
3696	98.841	985.625	-0.46784	954	-1.49685	3696	19.8255	99.8319	26.2235
3695	98.7761	987.554	-0.67172	955	-1.40856	3695	19.7518	99.8288	26.204
3694	98.7314	989.483	-0.95024	956	-1.33862	3694	19.6675	99.8267	26.1848
3693	98.6941	991.411	-1.2105	957	-1.28884	3693	19.698	99.8285	26.1642
3692	98.6431	993.34	-1.45894	958	-1.25545	3692	19.8395	99.8312	26.1386
3691	98.5845	995.269	-1.75131	959	-1.23126	3691	19.9203	99.8284	26.1025
3690	98.5527	997.198	-2.16232	960	-1.21005	3690	19.8998	99.8173	26.0517
3689	98.5804	999.127	-2.71104	961	-1.18869	3689	19.8731	99.8012	25.9849
3688	98.6721	1001.06	-3.38605	962	-1.16567	3688	19.8263	99.7851	25.9043
3687	98.8049	1002.98	-4.16691	963	-1.13907	3687	19.664	99.7727	25.8152
3686	98.9532	1004.91	-4.94682	964	-1.10721	3686	19.3779	99.7663	25.7228
3685	99.1007	1006.84	-5.55044	965	-1.07125	3685	19.0953	99.7683	25.6323
3684	99.2102	1008.77	-5.85378	966	-1.035	3684	18.9177	99.7781	25.5492
3683	99.2153	1010.7	-5.79192	967	-1.00003	3683	18.7808	99.7855	25.4802
3682	99.0931	1012.63	-5.41648	968	-0.9613	3682	18.6077	99.7749	25.4306
3681	98.9302	1014.56	-4.82737	969	-0.91054	3681	18.4999	99.7459	25.4017
3680	98.8304	1016.49	-4.18053	970	-0.84462	3680	18.6426	99.7144	25.39
3679	98.7802	1018.41	-3.60042	971	-0.76848	3679	18.9612	99.6889	25.3862
3678	98.7254	1020.34	-3.17187	972	-0.68855	3678	19.0848	99.6624	25.3821
3677	98.6622	1022.27	-2.94281	973	-0.60638	3677	19.0013	99.6302	25.3735
3676	98.624	1024.2	-2.83531	974	-0.52127	3676	19.0308	99.598	25.3546
3675	98.6518	1026.13	-2.6951	975	-0.43656	3675	19.158	99.5763	25.3158
3674	98.7345	1028.06	-2.43724	976	-0.35855	3674	19.1672	99.5714	25.251
3673	98.8132	1029.99	-2.04026	977	-0.28904	3673	18.9244	99.5807	25.1591
3672	98.8818	1031.92	-1.54749	978	-0.22207	3672	18.5712	99.6001	25.0458
3671	99.001	1033.85	-1.01922	979	-0.14997	3671	18.3993	99.6344	24.9176
3670	99.1785	1035.77	-0.51947	980	-0.07136	3670	18.383	99.6862	24.7785
3669	99.3237	1037.7	-0.13361	981	0.00683	3669	18.2497	99.7408	24.6322
3668	99.3844	1039.63	0.04509	982	0.05181	3668	17.8638	99.7779	24.4854
3667	99.3851	1041.56	0.012	983	0.06967	3667	17.5066	99.7924	24.3495
3666	99.3683	1043.49	-0.0848	984	0.06868	3666	17.4096	99.7923	24.2307
3665	99.3552	1045.42	-0.18229	985	0.05143	3665	17.3693	99.7881	24.1299
3664	99.3065	1047.35	-0.33432	986	0.01761	3664	17.2394	99.7867	24.0463
3663	99.1659	1049.28	-0.57742	987	-0.03751	3663	17.0439	99.7875	23.9791
3662	98.9515	1051.2	-0.92554	988	-0.11795	3662	16.9247	99.7864	23.9293
3661	98.7313	1053.13	-1.3495	989	-0.2235	3661	16.9931	99.7819	23.8964
3660	98.5496	1055.06	-1.81779	990	-0.35355	3660	17.1183	99.7712	23.8766
3659	98.4148	1056.99	-2.33137	991	-0.51106	3659	17.1309	99.7518	23.8652
3658	98.3282	1058.92	-2.85165	992	-0.69829	3658	17.0431	99.7253	23.8595
3657	98.2848	1060.85	-3.27715	993	-0.90948	3657	16.9968	99.6995	23.8587
3656	98.2683	1062.78	-3.53952	994	-1.13206	3656	17.0141	99.6855	23.8597
3655	98.2709	1064.71	-3.66397	995	-1.35545	3655	17.0008	99.6862	23.8584
3654	98.3189	1066.64	-3.73104	996	-1.57554	3654	16.926	99.6901	23.85
3653	98.4088	1068.56	-3.78643	997	-1.79125	3653	16.8601	99.6928	23.8315
3652	98.5153	1070.49	-3.85242	998	-2.00129	3652	16.9288	99.7009	23.8011
3651	98.6278	1072.42	-3.93886	999	-2.20617	3651	17.1122	99.7123	23.7557
3650	98.7336	1074.35	-4.09045	1000	-2.41069	3650	17.2265	99.7168	23.6917
3649	98.8211	1076.28	-4.37887	1001	-2.62234	3649	17.1446	99.7082	23.6074
3648	98.8887	1078.21	-4.87214	1002	-2.84851	3648	16.9298	99.6897	23.5057
3647	98.9305	1080.14	-5.63247	1003	-3.09529	3647	16.6971	99.6698	23.3924
3646	98.9422	1082.07	-6.67507	1004	-3.36673	3646	16.4208	99.6543	23.2728
3645	98.9548	1083.99	-7.91088	1005	-3.66459	3645	16.0797	99.6389	23.1531
3644	99.0121	1085.92	-9.13028	1006	-3.99045	3644	15.7735	99.6169	23.0389
3643	99.0978	1087.85	-10.1068	1007	-4.34828	3643	15.6132	99.5972	22.9357
3642	99.1656	1089.78	-10.655	1008	-4.74341	3642	15.6073	99.5911	22.8484
3641	99.1892	1091.71	-10.683	1009	-5.1795	3641	15.6342	99.5958	22.7801
3640	99.1641	1093.64	-10.2263	1010	-5.65811	3640	15.6134	99.6057	22.7315
3639	99.1001	1095.57	-9.42632	1011	-6.17867	3639	15.6021	99.62	22.7013
3638	99.0063	1097.5	-8.52315	1012	-6.73382	3638	15.6353	99.6377	22.6872
3637	98.8841	1099.43	-7.74281	1013	-7.30363	3637	15.6397	99.6514	22.6863
3636	98.7371	1101.35	-7.22726	1014	-7.85733	3636	15.5569	99.6483	22.6942
3635	98.6004	1103.28	-6.98558	1015	-8.36184	3635	15.4734	99.6181	22.7053
3634	98.5588	1105.21	-6.91671	1016	-8.78852	3634	15.5096	99.557	22.7129
3633	98.6536	1107.14	-6.92644	1017	-9.11483	3633	15.6763	99.4669	22.7099
3632	98.828	1109.07	-6.95908	1018	-9.32583	3632	15.8265	99.3567	22.6911
3631	99.0253	1111	-7.00506	1019	-9.41768	3631	15.8643	99.2451	22.6555
3630	99.2234	1112.93	-7.04814	1020	-9.39925	3630	15.9157	99.1569	22.6038
3629	99.3944	1114.86	-7.04804	1021	-9.28869	3629	15.9825	99.1108	22.5348
3628	99.4917	1116.78	-7.04705	1022	-9.10788	3628	15.8793	99.1099	22.4493
3627	99.4788	1118.71	-7.09878	1023	-8.87808	3627	15.5334	99.143	22.3532
3626	99.3687	1120.64	-7.22861	1024	-8.61693	3626	15.0812	99.1947	22.2557
3625	99.2419	1122.57	-7.44942	1025	-8.33682	3625	14.7478	99.255	22.1657
3624	99.1946	1124.5	-7.82073	1026	-8.0461	3624	14.6286	99.3191	22.0886
3623	99.212	1126.43	-8.35073	1027	-7.75144	3623	14.6687	99.381	22.0256
3622	99.2014	1128.36	-8.85089	1028	-7.45687	3622	14.7365	99.4329	21.9754
3621	99.1374	1130.29	-9.1241	1029	-7.16146	3621	14.8058	99.4706	21.9387
3620	99.0534	1132.21	-9.11235	1030	-6.86115	3620	14.9638	99.4942	21.915
3619	98.9852	1134.14	-8.8528	1031	-6.55372	3619	15.1013	99.5035	21.899
3618	98.9516	1136.07	-8.45049	1032	-6.24068	3618	15.0733	99.4963	21.884
3617	98.9489	1138	-8.02863	1033	-5.92548	3617	14.918	99.4706	21.8661
3616	98.9684	1139.93	-7.72547	1034	-5.6141	3616	14.7402	99.4287	21.8438
3615	99.0143	1141.86	-7.65529	1035	-5.31783	3615	14.6283	99.3809	21.8169
3614	99.0877	1143.79	-7.84069	1036	-5.0513	3614	14.6084	99.3417	21.7847
3613	99.1684	1145.72	-8.17117	1037	-4.82492	3613	14.642	99.3184	21.7454
3612	99.233	1147.65	-8.40772	1038	-4.63972	3612	14.6654	99.3078	21.6977
3611	99.2771	1149.57	-8.41829	1039	-4.48846	3611	14.6553	99.305	21.6431
3610	99.3163	1151.5	-8.25849	1040	-4.35851	3610	14.638	99.3094	21.5851
3609	99.3697	1153.43	-7.98985	1041	-4.23389	3609	14.6063	99.3242	21.5255
3608	99.431	1155.36	-7.64045	1042	-4.09995	3608	14.5182	99.3517	21.4642
3607	99.4612	1157.29	-7.28727	1043	-3.9497	3607	14.3612	99.3903	21.4024
3606	99.4232	1159.22	-7.04072	1044	-3.78475	3606	14.181	99.4334	21.343
3605	99.3146	1161.15	-6.95981	1045	-3.61067	3605	14.0496	99.4748	21.2898
3604	99.1685	1163.08	-6.96177	1046	-3.43365	3604	13.9981	99.5098	21.2454
3603	99.0305	1165	-6.91039	1047	-3.26051	3603	13.9959	99.534	21.2099
3602	98.9273	1166.93	-6.70638	1048	-3.09595	3602	14.0053	99.5432	21.1819
3601	98.8585	1168.86	-6.30876	1049	-2.93788	3601	14.0177	99.5366	21.1604
3600	98.8151	1170.79	-5.71528	1050	-2.77806	3600	14.0429	99.5184	21.1449
3599	98.7895	1172.72	-4.94386	1051	-2.60906	3599	14.0709	99.4966	21.1341
3598	98.7729	1174.65	-4.03551	1052	-2.42951	3598	14.0745	99.4789	21.1259
3597	98.7559	1176.58	-3.10749	1053	-2.24261	3597	14.0509	99.4679	21.1183
3596	98.7321	1178.51	-2.28075	1054	-2.05208	3596	14.0142	99.4608	21.1102
3595	98.7015	1180.44	-1.62704	1055	-1.86221	3595	13.9671	99.4515	21.1011
3594	98.6757	1182.36	-1.13448	1056	-1.68011	3594	13.9124	99.4342	21.0911
3593	98.6796	1184.29	-0.73549	1057	-1.514	3593	13.8739	99.405	21.0797
3592	98.7256	1186.22	-0.40417	1058	-1.36841	3592	13.8752	99.3641	21.0656
3591	98.7888	1188.15	-0.16012	1059	-1.243	3591	13.9093	99.3191	21.0475
3590	98.838	1190.08	-0.0087	1060	-1.13611	3590	13.954	99.2817	21.0248
3589	98.8679	1192.01	0.03538	1061	-1.04837	3589	13.9985	99.2623	20.9969
3588	98.8872	1193.94	-0.03799	1062	-0.98317	3588	14.0254	99.2665	20.963
3587	98.8991	1195.87	-0.23431	1063	-0.94351	3587	13.995	99.2924	20.9227
3586	98.899	1197.79	-0.42543	1064	-0.92725	3586	13.883	99.3318	20.877
3585	98.8875	1199.72	-0.6876	1065	-0.92623	3585	13.7151	99.3745	20.8286
3584	98.8821	1201.65	-1.01492	1066	-0.93109	3584	13.5489	99.411	20.7805
3583	98.9091	1203.58	-1.31661	1067	-0.93582	3583	13.4306	99.4359	20.7355
3582	98.9727	1205.51	-1.49931	1068	-0.9366	3582	13.375	99.4499	20.6953
3581	99.0457	1207.44	-1.51608	1069	-0.92915	3581	13.3645	99.4603	20.6612
3580	99.108	1209.37	-1.37649	1070	-0.91159	3580	13.3774	99.4746	20.6345
3579	99.163	1211.3	-1.15327	1071	-0.88889	3579	13.4072	99.496	20.6164
3578	99.2169	1213.23	-0.91164	1072	-0.86954	3578	13.4337	99.5226	20.6069
3577	99.2623	1215.15	-0.68026	1073	-0.85647	3577	13.436	99.5481	20.6052
3576	99.281	1217.08	-0.51841	1074	-0.8449	3576	13.4124	99.5648	20.6103
3575	99.2527	1219.01	-0.52901	1075	-0.82986	3575	13.3717	99.5683	20.6212
3574	99.1662	1220.94	-0.7967	1076	-0.81164	3574	13.333	99.5609	20.6366
3573	99.0342	1222.87	-1.30634	1077	-0.792	3573	13.319	99.5486	20.655
3572	98.8991	1224.8	-2.00848	1078	-0.769	3572	13.3454	99.5333	20.6738
3571	98.7998	1226.73	-2.83046	1079	-0.73926	3571	13.4063	99.5146	20.6904
3570	98.7475	1228.66	-3.67567	1080	-0.70362	3570	13.4787	99.4966	20.7024
3569	98.7441	1230.58	-4.44176	1081	-0.66768	3569	13.5467	99.4854	20.7083
3568	98.7918	1232.51	-5.04012	1082	-0.63798	3568	13.5988	99.4841	20.7067
3567	98.8826	1234.44	-5.4222	1083	-0.62037	3567	13.6052	99.4901	20.6961
3566	98.9918	1236.37	-5.58346	1084	-0.61994	3566	13.5343	99.4978	20.6761
3565	99.0838	1238.3	-5.51052	1085	-0.63809	3565	13.3946	99.5038	20.6484
3564	99.1329	1240.23	-5.20717	1086	-0.66845	3564	13.2333	99.51	20.6161
3563	99.1435	1242.16	-4.70914	1087	-0.69865	3563	13.1015	99.5193	20.5826
3562	99.1447	1244.09	-4.07636	1088	-0.71786	3562	13.0234	99.5286	20.5508
3561	99.1531	1246.02	-3.3669	1089	-0.7226	3561	12.9917	99.5326	20.5226
3560	99.1669	1247.94	-2.65672	1090	-0.71634	3560	12.985	99.53	20.4994
3559	99.1915	1249.87	-2.04268	1091	-0.70641	3559	12.9952	99.5208	20.4825
3558	99.2367	1251.8	-1.64327	1092	-0.70216	3558	13.0193	99.5042	20.4721
3557	99.2965	1253.73	-1.53181	1093	-0.71283	3557	13.0404	99.4793	20.4671
3556	99.3461	1255.66	-1.6505	1094	-0.74211	3556	13.0466	99.4463	20.4658
3555	99.3593	1257.59	-1.84696	1095	-0.78275	3555	13.0403	99.4097	20.4665
3554	99.324	1259.52	-2.03409	1096	-0.81899	3554	13.0328	99.3785	20.4681
3553	99.2417	1261.45	-2.21815	1097	-0.83757	3553	13.0339	99.3626	20.4692
3552	99.1175	1263.37	-2.42734	1098	-0.83739	3552	13.0377	99.3654	20.4683
3551	98.9598	1265.3	-2.71228	1099	-0.82758	3551	13.0304	99.3811	20.4641
3550	98.7872	1267.23	-3.13364	1100	-0.81707	3550	13.0101	99.3999	20.4559
3549	98.6291	1269.16	-3.63974	1101	-0.80835	3549	12.9922	99.416	20.4438
3548	98.5105	1271.09	-4.11406	1102	-0.80064	3548	12.9913	99.4293	20.4281
3547	98.4401	1273.02	-4.39574	1103	-0.79397	3547	12.9998	99.4424	20.4085
3546	98.416	1274.95	-4.34234	1104	-0.78774	3546	12.9934	99.4583	20.3848
3545	98.4382	1276.88	-3.91826	1105	-0.77831	3545	12.9578	99.479	20.3573
3544	98.5096	1278.81	-3.20541	1106	-0.76226	3544	12.901	99.5045	20.3271
3543	98.623	1280.73	-2.33485	1107	-0.74111	3543	12.8394	99.5322	20.2955
3542	98.7577	1282.66	-1.48462	1108	-0.71961	3542	12.7811	99.5558	20.2638
3541	98.8901	1284.59	-0.8113	1109	-0.69999	3541	12.732	99.5685	20.233
3540	99.0047	1286.52	-0.41461	1110	-0.68047	3540	12.7001	99.5666	20.2041
3539	99.093	1288.45	-0.28533	1111	-0.65855	3539	12.6885	99.5518	20.1778
3538	99.1505	1290.38	-0.37613	1112	-0.63275	3538	12.6936	99.5288	20.1548
3537	99.178	1292.31	-0.56411	1113	-0.60205	3537	12.7042	99.503	20.135
3536	99.188	1294.24	-0.82295	1114	-0.56714	3536	12.7051	99.479	20.1179
3535	99.2015	1296.16	-1.093	1115	-0.53242	3535	12.6887	99.4597	20.1031
3534	99.2376	1298.09	-1.29498	1116	-0.50382	3534	12.6607	99.447	20.0901
3533	99.2995	1300.02	-1.42252	1117	-0.48442	3533	12.6391	99.4421	20.0788
3532	99.3692	1301.95	-1.49486	1118	-0.47453	3532	12.6337	99.4453	20.0684
3531	99.4147	1303.88	-1.52218	1119	-0.47516	3531	12.6362	99.4539	20.0582
3530	99.4065	1305.81	-1.54237	1120	-0.4874	3530	12.6356	99.4634	20.0476
3529	99.335	1307.74	-1.60306	1121	-0.50764	3529	12.6331	99.4705	20.0359
3528	99.2167	1309.67	-1.73059	1122	-0.52733	3528	12.6353	99.4755	20.0229
3527	99.0851	1311.59	-1.87562	1123	-0.53892	3527	12.6355	99.4796	20.0082
3526	98.9751	1313.52	-1.99119	1124	-0.53908	3526	12.6179	99.4818	19.9913
3525	98.9147	1315.45	-2.10602	1125	-0.52578	3525	12.5813	99.48	19.9722
3524	98.9193	1317.38	-2.26665	1126	-0.49716	3524	12.5422	99.4742	19.9511
3523	98.9853	1319.31	-2.46314	1127	-0.45641	3523	12.5115	99.4678	19.9281
3522	99.0878	1321.24	-2.64878	1128	-0.41454	3522	12.4816	99.4649	19.9038
3521	99.1935	1323.17	-2.79563	1129	-0.38342	3521	12.4441	99.4675	19.8791
3520	99.277	1325.1	-2.88085	1130	-0.36639	3520	12.4089	99.4767	19.855
3519	99.3308	1327.03	-2.93523	1131	-0.3573	3519	12.3898	99.4935	19.8325
3518	99.3594	1328.95	-2.97303	1132	-0.34745	3518	12.3824	99.5174	19.812
3517	99.3678	1330.88	-2.98298	1133	-0.33072	3517	12.3727	99.5446	19.7939
3516	99.3597	1332.81	-2.95534	1134	-0.30346	3516	12.3577	99.569	19.7783
3515	99.3431	1334.74	-2.94557	1135	-0.26391	3515	12.3484	99.5856	19.7653
3514	99.3282	1336.67	-3.03384	1136	-0.21441	3514	12.3507	99.5927	19.7545
3513	99.3196	1338.6	-3.12966	1137	-0.16272	3513	12.3553	99.5906	19.7453
3512	99.3148	1340.53	-3.18012	1138	-0.11886	3512	12.3511	99.5794	19.7372
3511	99.3093	1342.46	-3.16089	1139	-0.08929	3511	12.3393	99.5602	19.7296
3510	99.2987	1344.38	-3.07311	1140	-0.07386	3510	12.3287	99.5352	19.7224
3509	99.2749	1346.31	-2.95971	1141	-0.06831	3509	12.3204	99.506	19.7152
3508	99.2263	1348.24	-2.80474	1142	-0.06987	3508	12.3081	99.4715	19.7076
3507	99.1446	1350.17	-2.59739	1143	-0.08371	3507	12.2915	99.4304	19.6993
3506	99.0357	1352.1	-2.34618	1144	-0.15416	3506	12.279	99.3857	19.6903
3505	98.9168	1354.03	-2.09185	1145	-0.24741	3505	12.2765	99.3449	19.681
3504	98.8037	1355.96	-1.87929	1146	-0.37059	3504	12.2776	99.316	19.6711
3503	98.7026	1357.89	-1.6491	1147	-0.52922	3503	12.2694	99.3031	19.6605
3502	98.619	1359.82	-1.41403	1148	-0.72425	3502	12.2469	99.3058	19.649
3501	98.5674	1361.74	-1.18074	1149	-0.95081	3501	12.2169	99.3216	19.6367
3500	98.5644	1363.67	-0.96733	1150	-1.20155	3500	12.1883	99.3471	19.624
3499	98.6141	1365.6	-0.76969	1151	-1.47039	3499	12.164	99.3772	19.6111
3498	98.7025	1367.53	-0.58043	1152	-1.75145	3498	12.1449	99.4044	19.5984
3497	98.8071	1369.46	-0.41235	1153	-2.03636	3497	12.1338	99.4211	19.5861
3496	98.9099	1371.39	-0.28927	1154	-2.31659	3496	12.1306	99.4224	19.5743
3495	99.0007	1373.32	-0.15157	1155	-2.58908	3495	12.1291	99.4075	19.5636
3494	99.071	1375.25	0.02508	1156	-2.85708	3494	12.1212	99.381	19.5542
3493	99.1139	1377.17	0.1624	1157	-3.12503	3493	12.1064	99.3538	19.5462
3492	99.13	1379.1	0.23305	1158	-3.39443	3492	12.0904	99.3387	19.5394
3491	99.1308	1381.03	0.21298	1159	-3.66403	3491	12.0772	99.344	19.5341
3490	99.1338	1382.96	0.14878	1160	-3.93004	3490	12.0665	99.3709	19.5302
3489	99.1544	1384.89	0.00811	1161	-4.18412	3489	12.0577	99.4147	19.5276
3488	99.2006	1386.82	-0.22089	1162	-4.4128	3488	12.0524	99.4668	19.5261
3487	99.2688	1388.75	-0.53581	1163	-4.60149	3487	12.0493	99.5157	19.5253
3486	99.3414	1390.68	-0.82387	1164	-4.74004	3486	12.0448	99.548	19.5247
3485	99.3918	1392.61	-1.08978	1165	-4.82575	3485	12.0373	99.5554	19.5244
3484	99.3984	1394.53	-1.34001	1166	-4.86309	3484	12.0303	99.5405	19.5241
3483	99.3538	1396.46	-1.64578	1167	-4.86122	3483	12.0261	99.5154	19.5237
3482	99.2661	1398.39	-1.99791	1168	-4.82969	3482	12.0203	99.4927	19.523
3481	99.1551	1400.32	-2.37511	1169	-4.77478	3481	12.0071	99.4788	19.5218
3480	99.0499	1402.25	-2.74584	1170	-4.69988	3480	11.986	99.4744	19.5202
3479	98.9835	1404.18	-3.17491	1171	-4.60902	3479	11.9621	99.4792	19.5186
3478	98.9809	1406.11	-3.69397	1172	-4.50846	3478	11.9411	99.4926	19.5173
3477	99.044	1408.04	-4.32571	1173	-4.40442	3477	11.9249	99.512	19.5169
3476	99.1468	1409.96	-4.93107	1174	-4.30146	3476	11.9142	99.5321	19.5175
3475	99.247	1411.89	-5.44083	1175	-4.20445	3475	11.9081	99.5488	19.5193
3474	99.3097	1413.82	-5.64258	1176	-4.12046	3474	11.9044	99.5609	19.5226
3473	99.3129	1415.75	-5.43211	1177	-4.05707	3473	11.9019	99.5683	19.5271
3472	99.2532	1417.68	-4.92304	1178	-4.01987	3472	11.9	99.5703	19.5327
3471	99.1388	1419.61	-4.23108	1179	-4.01272	3471	11.8988	99.5647	19.5386
3470	98.9904	1421.54	-3.52503	1180	-4.03966	3470	11.8971	99.5505	19.5444
3469	98.8431	1423.47	-3.03458	1181	-4.10582	3469	11.895	99.5284	19.5494
3468	98.7367	1425.4	-2.9534	1182	-4.21627	3468	11.8944	99.5007	19.5532
3467	98.6998	1427.32	-3.3247	1183	-4.37309	3467	11.8958	99.4707	19.5552
3466	98.736	1429.25	-4.10887	1184	-4.57179	3466	11.8962	99.4421	19.5549
3465	98.8265	1431.18	-5.23995	1185	-4.80091	3465	11.892	99.419	19.5523
3464	98.9423	1433.11	-6.38489	1186	-5.04676	3464	11.8838	99.4045	19.5474
3463	99.0547	1435.04	-7.24957	1187	-5.29898	3463	11.8758	99.399	19.5406
3462	99.1378	1436.97	-7.79502	1188	-5.55152	3462	11.8694	99.4002	19.5319
3461	99.1762	1438.9	-7.86913	1189	-5.80024	3461	11.8623	99.4053	19.5217
3460	99.1741	1440.83	-7.45957	1190	-6.04206	3460	11.8522	99.413	19.5103
3459	99.1541	1442.75	-6.70395	1191	-6.27627	3459	11.8399	99.4247	19.4981
3458	99.1442	1444.68	-5.77866	1192	-6.50461	3458	11.8286	99.4427	19.4857
3457	99.1604	1446.61	-4.92831	1193	-6.72997	3457	11.8198	99.469	19.4735
3456	99.204	1448.54	-4.37039	1194	-6.95609	3456	11.8119	99.5025	19.4615
3455	99.2685	1450.47	-4.14003	1195	-7.18803	3455	11.8022	99.5388	19.4502
3454	99.3433	1452.4	-4.25557	1196	-7.43081	3454	11.7913	99.5713	19.4398
3453	99.4148	1454.33	-4.63133	1197	-7.68691	3453	11.7839	99.5937	19.4304
3452	99.4716	1456.26	-5.00802	1198	-7.95621	3452	11.7822	99.6017	19.4218
3451	99.514	1458.18	-5.24872	1199	-8.23781	3451	11.7827	99.5946	19.4136
3450	99.5533	1460.11	-5.24808	1200	-8.53068	3450	11.7803	99.5766	19.4053
3449	99.6031	1462.04	-4.97648	1201	-8.83368	3449	11.7747	99.5558	19.3969
3448	99.6699	1463.97	-4.62159	1202	-9.14696	3448	11.7712	99.5416	19.388
3447	99.7523	1465.9	-4.29428	1203	-9.47271	3447	11.7693	99.5404	19.3782
3446	99.8422	1467.83	-3.94214	1204	-9.81267	3446	11.7608	99.5533	19.3672
3445	99.9237	1469.76	-3.69957	1205	-10.1655	3445	11.7411	99.5769	19.355
3444	99.9726	1471.69	-3.69401	1206	-10.5283	3444	11.7169	99.6059	19.3421
3443	99.9672	1473.62	-3.92444	1207	-10.8997	3443	11.6987	99.6348	19.329
3442	99.9016	1475.54	-4.24059	1208	-11.2792	3442	11.687	99.6582	19.316
3441	99.7886	1477.47	-4.57982	1209	-11.6663	3441	11.6744	99.6714	19.3033
3440	99.6471	1479.4	-4.71388	1210	-12.0634	3440	11.6585	99.6707	19.2911
3439	99.4895	1481.33	-4.56264	1211	-12.4778	3439	11.6455	99.6554	19.2798
3438	99.3213	1483.26	-4.19235	1212	-12.9174	3438	11.6403	99.6295	19.2695
3437	99.147	1485.19	-3.48293	1213	-13.3836	3437	11.6381	99.6023	19.2599
3436	98.9751	1487.12	-2.42134	1214	-13.8719	3436	11.6323	99.5844	19.2506
3435	98.8178	1489.05	-1.38909	1215	-14.3786	3435	11.6239	99.5815	19.2414
3434	98.6877	1490.97	-0.534	1216	-14.9026	3434	11.6182	99.591	19.232
3433	98.5949	1492.9	-0.1094	1217	-15.4421	3433	11.6163	99.6053	19.2225
3432	98.5489	1494.83	-0.30839	1218	-15.9921	3432	11.6132	99.6177	19.2128
3431	98.5594	1496.76	-0.81708	1219	-16.547	3431	11.606	99.6256	19.2029
3430	98.6333	1498.69	-1.43695	1220	-17.1016	3430	11.5968	99.629	19.1928
3429	98.7669	1500.62	-2.08977	1221	-17.6498	3429	11.5882	99.629	19.183
3428	98.941	1502.55	-2.66149	1222	-18.1842	3428	11.5807	99.6281	19.1736
3427	99.1277	1504.48	-3.06068	1223	-18.6973	3427	11.5729	99.6298	19.1648
3426	99.3021	1506.41	-3.20124	1224	-19.1809	3426	11.5654	99.6356	19.1566
3425	99.4515	1508.33	-3.25483	1225	-19.6237	3425	11.5604	99.641	19.149
3424	99.5703	1510.26	-3.25054	1226	-20.0137	3424	11.5587	99.6384	19.1418
3423	99.651	1512.19	-3.28258	1227	-20.3438	3423	11.5592	99.6228	19.135
3422	99.6854	1514.12	-3.35448	1228	-20.6121	3422	11.5594	99.597	19.1286
3421	99.6727	1516.05	-3.38995	1229	-20.8213	3421	11.5567	99.5717	19.1222
3420	99.6248	1517.98	-3.35483	1230	-20.9775	3420	11.5497	99.5595	19.1158
3419	99.5588	1519.91	-3.27248	1231	-21.09	3419	11.5385	99.5675	19.1094
3418	99.4864	1521.84	-3.29577	1232	-21.1666	3418	11.5252	99.5931	19.103
3417	99.4092	1523.76	-3.4108	1233	-21.2076	3417	11.5129	99.6257	19.0969
3416	99.3231	1525.69	-3.42975	1234	-21.2074	3416	11.5043	99.6522	19.0911
3415	99.2271	1527.62	-3.44639	1235	-21.1595	3415	11.5	99.6635	19.0858
3414	99.128	1529.55	-3.46679	1236	-21.0591	3414	11.4991	99.6583	19.081
3413	99.0406	1531.48	-3.42295	1237	-20.9015	3413	11.5002	99.6416	19.0767
3412	98.9833	1533.41	-3.30074	1238	-20.6853	3412	11.502	99.6213	19.073
3411	98.9701	1535.34	-3.12647	1239	-20.417	3411	11.5032	99.6044	19.0699
3410	99.0043	1537.27	-2.92206	1240	-20.1083	3410	11.5028	99.595	19.0674
3409	99.0759	1539.2	-2.57287	1241	-19.7689	3409	11.5009	99.5936	19.0656
3408	99.1626	1541.12	-2.12513	1242	-19.4037	3408	11.4992	99.5984	19.0645
3407	99.2333	1543.05	-1.56523	1243	-19.0177	3407	11.4995	99.6059	19.0642
3406	99.2562	1544.98	-0.9552	1244	-18.6196	3406	11.5019	99.6131	19.0646
3405	99.2112	1546.91	-0.50389	1245	-18.2176	3405	11.5041	99.6191	19.0657
3404	99.0993	1548.84	-0.26277	1246	-17.8164	3404	11.5044	99.6251	19.0674
3403	98.9434	1550.77	-0.18586	1247	-17.419	3403	11.5041	99.633	19.0698
3402	98.7784	1552.7	-0.33608	1248	-17.0302	3402	11.505	99.6428	19.0725
3401	98.637	1554.63	-0.86862	1249	-16.6569	3401	11.507	99.6519	19.0754
3400	98.5398	1556.55	-1.61489	1250	-16.3091	3400	11.5078	99.6573	19.0785
3399	98.4927	1558.48	-2.40269	1251	-15.9983	3399	11.5068	99.6581	19.0816
3398	98.488	1560.41	-3.06357	1252	-15.7336	3398	11.5057	99.6558	19.0848
3397	98.5081	1562.34	-3.54272	1253	-15.5178	3397	11.5056	99.6529	19.088
3396	98.5321	1564.27	-3.71813	1254	-15.349	3396	11.5058	99.6503	19.0912
3395	98.543	1566.2	-3.54174	1255	-15.2248	3395	11.5052	99.6474	19.0948
3394	98.5351	1568.13	-3.20461	1256	-15.1409	3394	11.5054	99.6436	19.0987
3393	98.5123	1570.06	-2.66067	1257	-15.0875	3393	11.5076	99.6406	19.103
3392	98.4906	1571.99	-2.17119	1258	-15.0473	3392	11.5094	99.6411	19.1076
3391	98.4914	1573.91	-1.96783	1259	-14.9984	3391	11.5072	99.6477	19.1124
3390	98.5339	1575.84	-1.89662	1260	-14.9183	3390	11.5015	99.6602	19.1175
3389	98.6238	1577.77	-1.91394	1261	-14.7948	3389	11.4969	99.6763	19.123
3388	98.7473	1579.7	-1.89757	1262	-14.6399	3388	11.4958	99.6932	19.1291
3387	98.8741	1581.63	-1.79956	1263	-14.4863	3387	11.4964	99.7094	19.1356
3386	98.9697	1583.56	-1.55193	1264	-14.3593	3386	11.4972	99.7248	19.1428
3385	99.0084	1585.49	-1.21496	1265	-14.2513	3385	11.4988	99.7384	19.1507
3384	98.9812	1587.42	-1.01036	1266	-14.1329	3384	11.5022	99.7471	19.1594
3383	98.8934	1589.34	-0.98137	1267	-13.9884	3383	11.5056	99.7488	19.1687
3382	98.76	1591.27	-1.12571	1268	-13.8297	3382	11.5073	99.7453	19.1784
3381	98.6013	1593.2	-1.37158	1269	-13.6772	3381	11.5091	99.7413	19.1883
3380	98.4402	1595.13	-1.47788	1270	-13.5418	3380	11.514	99.7393	19.1982
3379	98.2957	1597.06	-1.35515	1271	-13.4318	3379	11.5224	99.7371	19.208
3378	98.1754	1598.99	-1.04521	1272	-13.3614	3378	11.5323	99.7305	19.2174
3377	98.0723	1600.92	-0.63317	1273	-13.3318	3377	11.5416	99.7195	19.2264
3376	97.973	1602.85	-0.3069	1274	-13.3092	3376	11.5496	99.7084	19.2347
3375	97.8653	1604.77	-0.12332	1275	-13.2355	3375	11.5551	99.7004	19.2424
3374	97.7397	1606.7	-0.17239	1276	-13.0698	3374	11.5574	99.6941	19.2493
3373	97.583	1608.63	-0.54598	1277	-12.8197	3373	11.5585	99.6863	19.2555
3372	97.3816	1610.56	-1.13361	1278	-12.5358	3372	11.5624	99.6772	19.2608
3371	97.136	1612.49	-1.8642	1279	-12.2797	3371	11.5704	99.6713	19.2651
3370	96.8703	1614.42	-2.62899	1280	-12.0953	3370	11.5793	99.6723	19.268
3369	96.6218	1616.35	-3.40276	1281	-11.997	3369	11.5865	99.6791	19.2694
3368	96.4189	1618.28	-4.23907	1282	-11.9708	3368	11.5921	99.686	19.2692
3367	96.2701	1620.21	-5.04313	1283	-11.9819	3367	11.5972	99.6878	19.2673
3366	96.1711	1622.13	-5.96211	1284	-11.9829	3366	11.6008	99.6826	19.2639
3365	96.114	1624.06	-6.86611	1285	-11.9216	3365	11.6005	99.6715	19.259
3364	96.0884	1625.99	-7.60217	1286	-11.7511	3364	11.5967	99.6561	19.2531
3363	96.0771	1627.92	-8.15106	1287	-11.4371	3363	11.5929	99.6374	19.2464
3362	96.0606	1629.85	-8.50734	1288	-10.9631	3362	11.5921	99.6178	19.2394
3361	96.0279	1631.78	-8.58006	1289	-10.3294	3361	11.5933	99.6021	19.2324
3360	95.9796	1633.71	-8.4084	1290	-9.55255	3360	11.5943	99.5969	19.2257
3359	95.9159	1635.64	-8.07567	1291	-8.66366	3359	11.5951	99.607	19.2196
3358	95.8222	1637.56	-7.74934	1292	-7.70527	3358	11.5974	99.6324	19.2143
3357	95.6723	1639.49	-7.4234	1293	-6.72416	3357	11.6015	99.6687	19.2099
3356	95.4465	1641.42	-7.26855	1294	-5.76328	3356	11.6057	99.7089	19.2064
3355	95.1505	1643.35	-7.2316	1295	-4.85864	3355	11.6091	99.7468	19.2037
3354	94.8158	1645.28	-7.22266	1296	-4.03923	3354	11.6128	99.777	19.2017
3353	94.4842	1647.21	-7.36501	1297	-3.32465	3353	11.6185	99.7959	19.2002
3352	94.1901	1649.14	-7.54156	1298	-2.72246	3352	11.626	99.8022	19.1993
3351	93.952	1651.07	-7.67521	1299	-2.23022	3351	11.6331	99.7971	19.1986
3350	93.7691	1653	-7.79496	1300	-1.83995	3350	11.6383	99.7853	19.198
3349	93.6231	1654.92	-7.9823	1301	-1.54065	3349	11.6419	99.7739	19.1977
3348	93.4858	1656.85	-8.44191	1302	-1.32047	3348	11.6453	99.7694	19.1976
3347	93.3328	1658.78	-9.15893	1303	-1.17016	3347	11.6496	99.773	19.1979
3346	93.151	1660.71	-10.1065	1304	-1.08387	3346	11.6544	99.7788	19.1986
3345	92.9368	1662.64	-11.1835	1305	-1.05555	3345	11.6599	99.7783	19.1998
3344	92.6921	1664.57	-12.233	1306	-1.07634	3344	11.6667	99.7661	19.2015
3343	92.4249	1666.5	-13.117	1307	-1.13757	3343	11.6757	99.7419	19.2038
3342	92.1525	1668.43	-13.4995	1308	-1.23574	3342	11.686	99.7079	19.2064
3341	91.8967	1670.35	-13.2422	1309	-1.37166	3341	11.6959	99.6662	19.2091
3340	91.675	1672.28	-12.2816	1310	-1.54289	3340	11.7045	99.6202	19.2117
3339	91.4998	1674.21	-10.7021	1311	-1.73891	3339	11.7125	99.5774	19.214
3338	91.3863	1676.14	-9.00231	1312	-1.94438	3338	11.7207	99.5472	19.2157
3337	91.3521	1678.07	-7.38725	1313	-2.14426	3337	11.7287	99.5348	19.2168
3336	91.4026	1680	-5.86274	1314	-2.32407	3336	11.7354	99.5382	19.2174
3335	91.5201	1681.93	-4.47288	1315	-2.46756	3335	11.7407	99.5508	19.2175
3334	91.6705	1683.86	-3.31174	1316	-2.55811	3334	11.7452	99.5658	19.2175
3333	91.8222	1685.79	-2.44036	1317	-2.58497	3333	11.7496	99.5784	19.2175
3332	91.9568	1687.71	-1.85669	1318	-2.54815	3332	11.7542	99.5851	19.218
3331	92.064	1689.64	-1.44765	1319	-2.45607	3331	11.7603	99.5837	19.2192
3330	92.1351	1691.57	-1.11176	1320	-2.31882	3330	11.7699	99.5752	19.221
3329	92.1676	1693.5	-0.82877	1321	-2.14504	3329	11.7829	99.5635	19.2237
3328	92.1733	1695.43	-0.77144	1322	-1.9439	3328	11.7977	99.5537	19.227
3327	92.1797	1697.36	-0.8238	1323	-1.72684	3327	11.8122	99.5478	19.2309
3326	92.2206	1699.29	-0.7883	1324	-1.50618	3326	11.8255	99.5455	19.2351
3325	92.3249	1701.22	-0.69204	1325	-1.29277	3325	11.8376	99.5458	19.2394
3324	92.5065	1703.14	-0.58095	1326	-1.09504	3324	11.8486	99.5488	19.2439
3323	92.7607	1705.07	-0.46924	1327	-0.92011	3323	11.8578	99.5553	19.2483
3322	93.0658	1707	-0.39846	1328	-0.76753	3322	11.8649	99.5655	19.2526
3321	93.392	1708.93	-0.33097	1329	-0.64196	3321	11.871	99.5783	19.2571
3320	93.7114	1710.86	-0.27515	1330	-0.54595	3320	11.8786	99.5919	19.2618
3319	94.0045	1712.79	-0.23598	1331	-0.47198	3319	11.8888	99.6038	19.2669
3318	94.2605	1714.72	-0.2062	1332	-0.40947	3318	11.8999	99.6111	19.2726
3317	94.4739	1716.65	-0.17431	1333	-0.34922	3317	11.9097	99.613	19.2792
3316	94.6443	1718.58	-0.19245	1334	-0.29197	3316	11.9189	99.6113	19.2868
3315	94.7756	1720.5	-0.21282	1335	-0.25607	3315	11.9305	99.6091	19.2954
3314	94.8748	1722.43	-0.24257	1336	-0.26806	3314	11.9453	99.6078	19.3052
3313	94.9484	1724.36	-0.27916	1337	-0.34111	3313	11.9605	99.607	19.3161
3312	95.0017	1726.29	-0.30908	1338	-0.46945	3312	11.9739	99.6064	19.3278
3311	95.0419	1728.22	-0.32488	1339	-0.63728	3311	11.9868	99.6065	19.3403
3310	95.0811	1730.15	-0.31898	1340	-0.82601	3310	12.0018	99.6073	19.3531
3309	95.1358	1732.08	-0.2881	1341	-1.01798	3309	12.018	99.607	19.366
3308	95.2189	1734.01	-0.23979	1342	-1.19884	3308	12.0321	99.6034	19.3786
3307	95.3372	1735.93	-0.18565	1343	-1.36209	3307	12.0429	99.5964	19.3905
3306	95.4946	1737.86	-0.16092	1344	-1.51528	3306	12.0527	99.5882	19.4017
3305	95.6946	1739.79	-0.1156	1345	-1.67952	3305	12.0627	99.582	19.4122
3304	95.9365	1741.72	-0.07657	1346	-1.87321	3304	12.0719	99.5794	19.4222
3303	96.2063	1743.65	-0.04408	1347	-2.09799	3303	12.0789	99.5805	19.4318
3302	96.4742	1745.58	-0.01858	1348	-2.34618	3302	12.0848	99.5838	19.4415
3301	96.7054	1747.51	0.00491	1349	-2.61414	3301	12.091	99.5875	19.4517
3300	96.8746	1749.44	0.02812	1350	-2.9051	3300	12.0985	99.5901	19.4628
3299	96.9735	1751.36	0.05017	1351	-3.22582	3299	12.1071	99.5913	19.4749
3298	97.0114	1753.29	0.06366	1352	-3.58124	3298	12.117	99.5923	19.4882
3297	97.004	1755.22	0.05803	1353	-3.97084	3297	12.1289	99.5934	19.5025
3296	96.9765	1757.15	0.04288	1354	-4.3882	3296	12.1434	99.5951	19.5175
3295	96.9567	1759.08	0.01745	1355	-4.8208	3295	12.1606	99.597	19.5329
3294	96.9686	1761.01	-0.01346	1356	-5.25107	3294	12.1791	99.5979	19.5483
3293	97.0245	1762.94	-0.05145	1357	-5.66473	3293	12.1956	99.5968	19.5631
3292	97.123	1764.87	-0.09513	1358	-6.0672	3292	12.2081	99.5936	19.577
3291	97.2559	1766.8	-0.11076	1359	-6.48558	3291	12.2178	99.5904	19.5896
3290	97.4152	1768.72	-0.11456	1360	-6.93952	3290	12.2274	99.5907	19.6008
3289	97.5951	1770.65	-0.1197	1361	-7.42318	3289	12.2371	99.5977	19.6107
3288	97.7843	1772.58	-0.12996	1362	-7.9147	3288	12.2451	99.6123	19.6194
3287	97.9651	1774.51	-0.1483	1363	-8.38746	3287	12.2525	99.6323	19.6269
3286	98.1185	1776.44	-0.16377	1364	-8.81528	3286	12.2622	99.6518	19.6335
3285	98.2345	1778.37	-0.17809	1365	-9.17053	3285	12.2749	99.6642	19.6393
3284	98.3155	1780.3	-0.20463	1366	-9.42279	3284	12.2878	99.6659	19.6444
3283	98.3694	1782.23	-0.22737	1367	-9.55224	3283	12.2978	99.6585	19.6491
3282	98.4006	1784.15	-0.24779	1368	-9.56951	3282	12.3055	99.647	19.6532
3281	98.4076	1786.08	-0.26929	1369	-9.51171	3281	12.3136	99.6352	19.657
3280	98.3869	1788.01	-0.28998	1370	-9.40528	3280	12.3233	99.623	19.6605
3279	98.336	1789.94	-0.30783	1371	-9.24173	3279	12.3341	99.6083	19.6638
3278	98.2531	1791.87	-0.31995	1372	-8.99617	3278	12.3453	99.5902	19.667
3277	98.136	1793.8	-0.3271	1373	-8.65767	3277	12.3567	99.5709	19.67
3276	97.9866	1795.73	-0.33393	1374	-8.23608	3276	12.3685	99.554	19.6728
3275	97.8184	1797.66	-0.34003	1375	-7.74675	3275	12.3807	99.5431	19.6755
3274	97.6571	1799.59	-0.36024	1376	-7.19821	3274	12.3925	99.5413	19.6779
3273	97.5324	1801.51	-0.37884	1377	-6.59749	3273	12.4018	99.5517	19.6801
3272	97.4665	1803.44	-0.40278	1378	-5.96074	3272	12.4075	99.5749	19.6817
3271	97.4701	1805.37	-0.42532	1379	-5.31343	3271	12.4114	99.6068	19.6828
3270	97.543	1807.3	-0.46835	1380	-4.67494	3270	12.417	99.6388	19.6834
3269	97.6754	1809.23	-0.5092	1381	-4.04423	3269	12.4242	99.6611	19.6834
3268	97.8459	1811.16	-0.54283	1382	-3.41644	3268	12.4302	99.6678	19.6829
3267	98.0247	1813.09	-0.57008	1383	-2.80957	3267	12.4341	99.6587	19.6822
3266	98.1839	1815.02	-0.59158	1384	-2.25888	3266	12.4386	99.638	19.6815
3265	98.3078	1816.94	-0.60457	1385	-1.79188	3265	12.4458	99.6121	19.6809
3264	98.3922	1818.87	-0.61193	1386	-1.41835	3264	12.4541	99.5878	19.6808
3263	98.4333	1820.8	-0.61678	1387	-1.1334	3263	12.4607	99.572	19.6813
3262	98.4216	1822.73	-0.61849	1388	-0.91872	3262	12.4661	99.5686	19.6823
3261	98.3465	1824.66	-0.61974	1389	-0.74505	3261	12.4726	99.5766	19.6839
3260	98.2061	1826.59	-0.62474	1390	-0.58474	3260	12.4816	99.591	19.6861
3259	98.0086	1828.52	-0.6183	1391	-0.4317	3259	12.4919	99.6068	19.6887
3258	97.7679	1830.45	-0.60948	1392	-0.28879	3258	12.5022	99.6221	19.6916
3257	97.5019	1832.38	-0.60178	1393	-0.18679	3257	12.5125	99.6364	19.6948
3256	97.2356	1834.3	-0.5971	1394	-0.15371	3256	12.5235	99.6484	19.6982
3255	96.9979	1836.23	-0.59959	1395	-0.20089	3255	12.5357	99.6563	19.7019
3254	96.8063	1838.16	-0.61118	1396	-0.33781	3254	12.5484	99.6597	19.7059
3253	96.6525	1840.09	-0.63303	1397	-0.5559	3253	12.5595	99.6607	19.7102
3252	96.5048	1842.02	-0.66446	1398	-0.82029	3252	12.5684	99.6609	19.7149
3251	96.328	1843.95	-0.6902	1399	-1.0869	3251	12.5776	99.6596	19.7201
3250	96.1005	1845.88	-0.71621	1400	-1.333	3250	12.5901	99.6563	19.7258
3249	95.8178	1847.81	-0.77387	1401	-1.57272	3249	12.6053	99.653	19.7319
3248	95.4865	1849.73	-0.82299	1402	-1.82767	3248	12.6197	99.6531	19.7383
3247	95.1232	1851.66	-0.85929	1403	-2.0992	3247	12.6325	99.6577	19.7449
3246	94.7546	1853.59	-0.88286	1404	-2.37858	3246	12.6465	99.6634	19.7516
3245	94.4104	1855.52	-0.90044	1405	-2.66618	3245	12.6628	99.6657	19.7584
3244	94.1099	1857.45	-0.90786	1406	-2.97024	3244	12.6785	99.6639	19.7654
3243	93.8541	1859.38	-0.90544	1407	-3.29694	3243	12.6915	99.6612	19.7724
3242	93.6274	1861.31	-0.89274	1408	-3.65345	3242	12.7042	99.6624	19.7798
3241	93.4041	1863.24	-0.86682	1409	-4.04601	3241	12.7197	99.669	19.7878
3240	93.1528	1865.17	-0.8596	1410	-4.48217	3240	12.737	99.6792	19.7963
3239	92.846	1867.09	-0.87327	1411	-4.97434	3239	12.7535	99.6898	19.8056
3238	92.4734	1869.02	-0.87889	1412	-5.52813	3238	12.7701	99.6981	19.8157
3237	92.0554	1870.95	-0.88025	1413	-6.13188	3237	12.79	99.7031	19.8265
3236	91.6382	1872.88	-0.87751	1414	-6.77123	3236	12.8137	99.7049	19.8381
3235	91.2727	1874.81	-0.89279	1415	-7.47503	3235	12.8382	99.7042	19.8501
3234	90.9969	1876.74	-0.90575	1416	-8.28452	3234	12.8613	99.702	19.8625
3233	90.8311	1878.67	-0.91526	1417	-9.18375	3233	12.8839	99.7	19.875
3232	90.7812	1880.6	-0.92004	1418	-10.1206	3232	12.9064	99.7001	19.8876
3231	90.8373	1882.52	-0.92832	1419	-11.0318	3231	12.9275	99.7032	19.9002
3230	90.9712	1884.45	-0.91935	1420	-11.8402	3230	12.9466	99.7083	19.9129
3229	91.1406	1886.38	-0.9133	1421	-12.4539	3229	12.9656	99.7128	19.9258
3228	91.3076	1888.31	-0.90648	1422	-12.7937	3228	12.9871	99.7146	19.9393
3227	91.4522	1890.24	-0.90622	1423	-12.8285	3227	13.0117	99.7127	19.9534
3226	91.5734	1892.17	-0.93062	1424	-12.593	3226	13.0388	99.7065	19.9684
3225	91.6758	1894.1	-0.96387	1425	-12.1878	3225	13.0677	99.6953	19.9844
3224	91.7617	1896.03	-0.99555	1426	-11.7059	3224	13.0984	99.6803	20.0016
3223	91.8313	1897.95	-1.02367	1427	-11.1914	3223	13.1297	99.6652	20.0199
3222	91.8904	1899.88	-1.04271	1428	-10.6895	3222	13.1593	99.6556	20.0393
3221	91.9527	1901.81	-1.04813	1429	-10.2458	3221	13.1867	99.6551	20.0599
3220	92.0339	1903.74	-1.01676	1430	-9.87002	3220	13.2138	99.6624	20.0814
3219	92.144	1905.67	-0.98449	1431	-9.53035	3219	13.2425	99.6718	20.1037
3218	92.2849	1907.6	-0.92818	1432	-9.19253	3218	13.272	99.6764	20.1266
3217	92.4554	1909.53	-0.88599	1433	-8.84065	3217	13.3015	99.6705	20.15
3216	92.6561	1911.46	-0.89481	1434	-8.46643	3216	13.3314	99.6528	20.174
3215	92.8858	1913.39	-0.82001	1435	-8.0755	3215	13.3628	99.6275	20.1984
3214	93.1326	1915.31	-0.77109	1436	-7.68375	3214	13.3945	99.6034	20.2233
3213	93.372	1917.24	-0.72651	1437	-7.30226	3213	13.4242	99.5902	20.2486
3212	93.5782	1919.17	-0.71836	1438	-6.93003	3212	13.4515	99.5928	20.2745
3211	93.7431	1921.1	-0.75088	1439	-6.55861	3211	13.4791	99.6097	20.3012
3210	93.8798	1923.03	-0.82635	1440	-6.17867	3210	13.5092	99.6344	20.3286
3209	94.0122	1924.96	-0.93628	1441	-5.77962	3209	13.5415	99.6595	20.3568
3208	94.16	1926.89	-1.04558	1442	-5.35316	3208	13.575	99.6791	20.3859
3207	94.3315	1928.82	-1.14617	1443	-4.89956	3207	13.6103	99.6899	20.4157
3206	94.5256	1930.74	-1.23681	1444	-4.43706	3206	13.6478	99.6915	20.4464
3205	94.733	1932.67	-1.20581	1445	-4.00454	3205	13.6859	99.6864	20.4778
3204	94.9357	1934.6	-1.16457	1446	-3.63612	3204	13.7232	99.6787	20.5098
3203	95.1139	1936.53	-1.11622	1447	-3.34541	3203	13.7605	99.6723	20.542
3202	95.2593	1938.46	-0.97813	1448	-3.13599	3202	13.7998	99.6694	20.5745
3201	95.3823	1940.39	-0.86006	1449	-3.01089	3201	13.8415	99.6715	20.6068
3200	95.503	1942.32	-0.80131	1450	-2.96104	3200	13.8841	99.6792	20.6389
3199	95.6338	1944.25	-0.78764	1451	-2.95581	3199	13.9268	99.6908	20.6706
3198	95.771	1946.18	-0.79959	1452	-2.94549	3198	13.9695	99.701	20.7016
3197	95.9013	1948.1	-0.85301	1453	-2.94399	3197	14.0114	99.704	20.7319
3196	96.0124	1950.03	-0.95816	1454	-3.07664	3196	14.0516	99.6977	20.7614
3195	96.0976	1951.96	-1.09651	1455	-3.40415	3195	14.0907	99.6848	20.7899
3194	96.1562	1953.89	-1.27331	1456	-3.88919	3194	14.13	99.6701	20.8176
3193	96.1955	1955.82	-1.47114	1457	-4.46585	3193	14.1697	99.6576	20.8445
3192	96.2301	1957.75	-1.58472	1458	-5.06179	3192	14.2097	99.6494	20.8706
3191	96.2766	1959.68	-1.75217	1459	-5.60851	3191	14.2515	99.6473	20.896
3190	96.3445	1961.61	-1.93276	1460	-6.02862	3190	14.2956	99.6514	20.921
3189	96.4341	1963.53	-2.10008	1461	-6.22683	3189	14.3402	99.6594	20.9456
3188	96.5403	1965.46	-2.23797	1462	-6.12495	3188	14.383	99.6669	20.97
3187	96.6573	1967.39	-2.35308	1463	-5.76929	3187	14.4244	99.6711	20.9943
3186	96.7767	1969.32	-2.43452	1464	-5.30457	3186	14.4666	99.6726	21.0186
3185	96.887	1971.25	-2.47918	1465	-4.78648	3185	14.5102	99.6746	21.0432
3184	96.9778	1973.18	-2.47336	1466	-4.222	3184	14.5539	99.6796	21.0681
3183	97.0468	1975.11	-2.42857	1467	-3.63556	3183	14.5971	99.6869	21.0932
3182	97.1003	1977.04	-2.29868	1468	-3.05196	3182	14.6406	99.6937	21.1187
3181	97.1481	1978.97	-2.19745	1469	-2.50248	3181	14.6848	99.6965	21.1446
3180	97.1975	1980.89	-1.98947	1470	-2.02248	3180	14.7288	99.6933	21.1709
3179	97.2529	1982.82	-1.71343	1471	-1.62907	3179	14.7724	99.6842	21.1975
3178	97.3172	1984.75	-1.44907	1472	-1.31892	3178	14.8167	99.6712	21.2244
3177	97.3912	1986.68	-1.18796	1473	-1.08779	3177	14.862	99.6565	21.2516
3176	97.4748	1988.61	-0.96548	1474	-0.93143	3176	14.9076	99.6423	21.2792
3175	97.5658	1990.54	-0.773	1475	-0.84182	3175	14.9533	99.6316	21.3072
3174	97.6622	1992.47	-0.64092	1476	-0.80654	3174	14.9993	99.6274	21.3356
3173	97.7616	1994.4	-0.58726	1477	-0.80721	3173	15.045	99.6318	21.3644
3172	97.8596	1996.32	-0.67949	1478	-0.82002	3172	15.0894	99.6442	21.3937
3171	97.9478	1998.25	-0.90552	1479	-0.83243	3171	15.1336	99.6621	21.4235
3170	98.0194	2000.18	-0.94605	1480	-0.8528	3170	15.1796	99.6824	21.4537
3169	98.0694	2002.11	-0.81251	1481	-0.8938	3169	15.2283	99.7026	21.4844
3168	98.1011	2004.04	-0.80569	1482	-0.96024	3168	15.2788	99.7218	21.5155
3167	98.1253	2005.97	-1.04215	1483	-1.04703	3167	15.33	99.7412	21.5469
3166	98.1562	2007.9	-1.10104	1484	-1.14621	3166	15.3817	99.7623	21.5784
3165	98.2024	2009.83	-0.91961	1485	-1.26479	3165	15.4333	99.7846	21.6102
3164	98.2621	2011.76	-0.8467	1486	-1.43276	3164	15.4838	99.8046	21.6422
3163	98.3237	2013.68	-0.86283	1487	-1.67066	3163	15.5328	99.818	21.6743
3162	98.3719	2015.61	-0.9815	1488	-1.96478	3162	15.5814	99.8233	21.7067
3161	98.3936	2017.54	-1.05487	1489	-2.28437	3161	15.6302	99.8226	21.7395
3160	98.3794	2019.47	-0.94565	1490	-2.59567	3160	15.6789	99.819	21.7726
3159	98.3236	2021.4	-0.72087	1491	-2.86461	3159	15.7273	99.8145	21.8062
3158	98.2239	2023.33	-0.70193	1492	-3.063	3158	15.776	99.8098	21.8403
3157	98.082	2025.26	-0.936	1493	-3.17427	3157	15.8251	99.8053	21.8748
3156	97.9057	2027.19	-0.91139	1494	-3.19404	3156	15.8744	99.8015	21.9098
3155	97.7115	2029.11	-0.62634	1495	-3.14054	3155	15.924	99.7986	21.9449
3154	97.5252	2031.04	-0.5324	1496	-3.05197	3154	15.9749	99.7956	21.9801
3153	97.3774	2032.97	-0.6186	1497	-2.94821	3153	16.0269	99.7914	22.0151
3152	97.2965	2034.9	-0.66132	1498	-2.82673	3152	16.0788	99.7858	22.0498
3151	97.2997	2036.83	-0.65834	1499	-2.693	3151	16.1292	99.781	22.0841
3150	97.3906	2038.76	-0.64863	1500	-2.55123	3150	16.1786	99.7799	22.118
3149	97.5584	2040.69	-0.73756	1501	-2.39434	3149	16.2286	99.7843	22.1518
3148	97.7774	2042.62	-1.0285	1502	-2.17008	3148	16.2796	99.7925	22.1855
3147	98.0091	2044.54	-1.44021	1503	-1.85871	3147	16.331	99.801	22.2193
3146	98.2093	2046.47	-1.71569	1504	-1.56878	3146	16.3811	99.8073	22.2536
3145	98.3408	2048.4	-1.81933	1505	-1.33259	3145	16.4294	99.8112	22.2885
3144	98.3871	2050.33	-1.96536	1506	-1.13319	3144	16.4775	99.8139	22.3242
3143	98.3556	2052.26	-2.12172	1507	-0.96048	3143	16.5273	99.8149	22.3606
3142	98.2712	2054.19	-2.00448	1508	-0.80071	3142	16.5785	99.8119	22.3977
3141	98.1661	2056.12	-1.73595	1509	-0.65313	3141	16.6287	99.8041	22.4354
3140	98.0737	2058.05	-1.46012	1510	-0.51401	3140	16.6776	99.793	22.4735
3139	98.0241	2059.98	-1.2274	1511	-0.3763	3139	16.728	99.7816	22.5121
3138	98.036	2061.9	-1.17224	1512	-0.22325	3138	16.7811	99.7714	22.551
3137	98.1063	2063.83	-1.20907	1513	-0.10673	3137	16.8342	99.7617	22.59
3136	98.2113	2065.76	-1.24243	1514	-0.13042	3136	16.8843	99.7515	22.6292
3135	98.3195	2067.69	-1.34089	1515	-0.25475	3135	16.9317	99.7412	22.6688
3134	98.4092	2069.62	-1.44656	1516	-0.42443	3134	16.9798	99.7336	22.7088
3133	98.4718	2071.55	-1.51688	1517	-0.60182	3133	17.031	99.7336	22.7494
3132	98.5057	2073.48	-1.52349	1518	-0.74909	3132	17.0842	99.7463	22.7905
3131	98.5113	2075.41	-1.56165	1519	-0.84739	3131	17.1367	99.7732	22.8321
3130	98.4935	2077.33	-1.58262	1520	-0.89352	3130	17.1874	99.8096	22.8744
3129	98.4642	2079.26	-1.55326	1521	-0.90667	3129	17.2381	99.8465	22.9175
3128	98.4379	2081.19	-1.61985	1522	-0.91877	3128	17.2896	99.8754	22.9614
3127	98.42	2083.12	-1.76424	1523	-0.95879	3127	17.34	99.8923	23.0061
3126	98.4025	2085.05	-1.84596	1524	-1.0247	3126	17.3874	99.8981	23.0517
3125	98.3671	2086.98	-1.84632	1525	-1.09414	3125	17.433	99.8949	23.0983
3124	98.2957	2088.91	-1.821	1526	-1.1493	3124	17.4804	99.8854	23.146
3123	98.1787	2090.84	-1.82949	1527	-1.18232	3123	17.5318	99.8743	23.1946
3122	98.0184	2092.77	-1.86823	1528	-1.20126	3122	17.5844	99.8671	23.2438
3121	97.8263	2094.69	-1.94806	1529	-1.20604	3121	17.6346	99.8664	23.2932
3120	97.62	2096.62	-1.97191	1530	-1.1881	3120	17.6821	99.8695	23.3424
3119	97.4225	2098.55	-1.94522	1531	-1.14828	3119	17.7294	99.8703	23.3912
3118	97.2589	2100.48	-1.93313	1532	-1.10829	3118	17.7773	99.8651	23.4391
3117	97.1488	2102.41	-1.92201	1533	-1.10261	3117	17.8237	99.8542	23.4858
3116	97.0967	2104.34	-1.82494	1534	-1.15692	3116	17.8676	99.8402	23.531
3115	97.0906	2106.27	-1.76604	1535	-1.25697	3115	17.9103	99.8248	23.5746
3114	97.1121	2108.2	-1.83031	1536	-1.32796	3114	17.9527	99.8098	23.6167
3113	97.1442	2110.12	-1.87477	1537	-1.34272	3113	17.9946	99.7983	23.6574
3112	97.1751	2112.05	-1.85668	1538	-1.31616	3112	18.0351	99.7937	23.6968
3111	97.1964	2113.98	-1.81031	1539	-1.25486	3111	18.0746	99.7962	23.735
3110	97.2058	2115.91	-1.7035	1540	-1.17792	3110	18.1135	99.8019	23.772
3109	97.2086	2117.84	-1.59103	1541	-1.10684	3109	18.1525	99.8054	23.808
3108	97.2128	2119.77	-1.53282	1542	-1.06061	3108	18.1914	99.8023	23.8432
3107	97.2201	2121.7	-1.48908	1543	-1.06136	3107	18.2307	99.7901	23.8775
3106	97.221	2123.63	-1.47429	1544	-1.11973	3106	18.27	99.7687	23.9108
3105	97.1986	2125.56	-1.52192	1545	-1.19776	3105	18.307	99.7413	23.9432
3104	97.1382	2127.48	-1.54544	1546	-1.2268	3104	18.3405	99.7146	23.9748
3103	97.0334	2129.41	-1.46816	1547	-1.20882	3103	18.3731	99.697	24.0057
3102	96.8929	2131.34	-1.33291	1548	-1.16843	3102	18.4091	99.6935	24.036
3101	96.7402	2133.27	-1.25249	1549	-1.11387	3101	18.4488	99.7044	24.0658
3100	96.6069	2135.2	-1.22894	1550	-1.05694	3100	18.4885	99.7264	24.0951
3099	96.5191	2137.13	-1.25268	1551	-0.9978	3099	18.5253	99.7542	24.1239
3098	96.4842	2139.06	-1.31615	1552	-0.93747	3098	18.5605	99.782	24.1525
3097	96.4903	2140.99	-1.34898	1553	-0.89323	3097	18.5975	99.8052	24.1809
3096	96.5158	2142.91	-1.28467	1554	-0.85157	3096	18.6371	99.821	24.2092
3095	96.5432	2144.84	-1.16503	1555	-0.8451	3095	18.6765	99.8294	24.2376
3094	96.5673	2146.77	-1.04875	1556	-0.95208	3094	18.7131	99.832	24.2662
3093	96.5944	2148.7	-0.76198	1557	-1.07349	3093	18.7483	99.8304	24.2951
3092	96.6343	2150.63	-0.43338	1558	-1.15373	3092	18.786	99.8265	24.3244
3091	96.6923	2152.56	-0.23455	1559	-1.19162	3091	18.8255	99.8214	24.354
3090	96.7662	2154.49	-0.17113	1560	-1.18051	3090	18.8621	99.816	24.3838
3089	96.8461	2156.42	-0.28179	1561	-1.11101	3089	18.8943	99.8111	24.4139
3088	96.9172	2158.35	-0.56524	1562	-0.97939	3088	18.9259	99.8078	24.4441
3087	96.9646	2160.27	-0.85346	1563	-0.80324	3087	18.9609	99.8085	24.4744
3086	96.9822	2162.2	-1.1123	1564	-0.60355	3086	18.9975	99.8148	24.5046
3085	96.9773	2164.13	-1.33593	1565	-0.45844	3085	19.0316	99.8256	24.5345
3084	96.9662	2166.06	-1.5077	1566	-0.41497	3084	19.0632	99.8374	24.564
3083	96.963	2167.99	-1.52837	1567	-0.36001	3083	19.0956	99.8458	24.593
3082	96.9719	2169.92	-1.50622	1568	-0.29148	3082	19.1298	99.8481	24.6212
3081	96.9924	2171.85	-1.39994	1569	-0.24546	3081	19.1634	99.8436	24.6486
3080	97.0272	2173.78	-1.22158	1570	-0.22831	3080	19.1959	99.8334	24.675
3079	97.0838	2175.7	-1.18746	1571	-0.20521	3079	19.2294	99.8198	24.7003
3078	97.1683	2177.63	-1.39435	1572	-0.16033	3078	19.2645	99.806	24.7247
3077	97.2804	2179.56	-1.62071	1573	-0.12493	3077	19.2993	99.7945	24.7483
3076	97.4133	2181.49	-1.7794	1574	-0.12645	3076	19.3321	99.7855	24.7713
3075	97.5595	2183.42	-1.75876	1575	-0.1639	3075	19.3637	99.7769	24.794
3074	97.7098	2185.35	-1.66491	1576	-0.2273	3074	19.3952	99.7655	24.8169
3073	97.8509	2187.28	-1.55157	1577	-0.29433	3073	19.4259	99.7497	24.8404
3072	97.964	2189.21	-1.38372	1578	-0.3453	3072	19.4554	99.7303	24.8647
3071	98.0318	2191.13	-1.27226	1579	-0.3836	3071	19.4848	99.7096	24.89
3070	98.0485	2193.06	-1.1467	1580	-0.41584	3070	19.516	99.6901	24.9164
3069	98.0238	2194.99	-1.08931	1581	-0.43171	3069	19.5488	99.6737	24.9436
3068	97.9785	2196.92	-1.23431	1582	-0.43084	3068	19.5826	99.6604	24.9715
3067	97.9357	2198.85	-1.47084	1583	-0.44383	3067	19.6184	99.6493	24.9998
3066	97.9139	2200.78	-1.6717	1584	-0.47885	3066	19.6574	99.6403	25.0283
3065	97.9237	2202.71	-1.67566	1585	-0.52684	3065	19.6981	99.6353	25.0569
3064	97.965	2204.64	-1.57564	1586	-0.58149	3064	19.7383	99.6368	25.0856
3063	98.0261	2206.57	-1.46691	1587	-0.63475	3063	19.7771	99.6448	25.1143
3062	98.0888	2208.49	-1.44039	1588	-0.68317	3062	19.8151	99.657	25.1431
3061	98.1383	2210.42	-1.58852	1589	-0.72847	3061	19.8521	99.6704	25.1724
3060	98.1692	2212.35	-1.70749	1590	-0.77191	3060	19.8873	99.6838	25.2021
3059	98.1845	2214.28	-1.77641	1591	-0.81493	3059	19.9211	99.6973	25.2324
3058	98.1875	2216.21	-1.79985	1592	-0.86338	3058	19.9556	99.7102	25.2634
3057	98.178	2218.14	-1.78259	1593	-0.92185	3057	19.9928	99.7209	25.2951
3056	98.1526	2220.07	-1.71334	1594	-0.98883	3056	20.0329	99.7283	25.3275
3055	98.1109	2222	-1.54147	1595	-1.0607	3055	20.0748	99.7333	25.3603
3054	98.0601	2223.92	-1.44447	1596	-1.13633	3054	20.1173	99.7375	25.3935
3053	98.0152	2225.85	-1.43908	1597	-1.2165	3053	20.1581	99.7406	25.4269
3052	97.9921	2227.78	-1.50532	1598	-1.30086	3052	20.196	99.7409	25.4606
3051	98.0001	2229.71	-1.65303	1599	-1.3874	3051	20.2317	99.7375	25.4944
3050	98.0378	2231.64	-1.83516	1600	-1.47392	3050	20.2679	99.7329	25.5283
3049	98.0934	2233.57	-2.05639	1601	-1.55955	3049	20.3062	99.7312	25.5622
3048	98.1487	2235.5	-2.16402	1602	-1.64502	3048	20.3452	99.7344	25.5963
3047	98.182	2237.43	-2.15269	1603	-1.73387	3047	20.3834	99.7401	25.6302
3046	98.1758	2239.36	-2.07217	1604	-1.83196	3046	20.4202	99.7436	25.6641
3045	98.1271	2241.28	-1.97687	1605	-1.94648	3045	20.4564	99.7416	25.6977
3044	98.0514	2243.21	-1.94157	1606	-2.08227	3044	20.4916	99.7345	25.7311
3043	97.9733	2245.14	-1.92577	1607	-2.23744	3043	20.5243	99.7249	25.7641
3042	97.9104	2247.07	-1.89972	1608	-2.40403	3042	20.5546	99.7161	25.7967
3041	97.8683	2249	-1.87457	1609	-2.5739	3041	20.585	99.7101	25.829
3040	97.8468	2250.93	-1.8995	1610	-2.74399	3040	20.617	99.7072	25.861
3039	97.8476	2252.86	-1.98056	1611	-2.91182	3039	20.6492	99.706	25.893
3038	97.8711	2254.79	-2.03873	1612	-3.06987	3038	20.6794	99.7043	25.9251
3037	97.9102	2256.71	-2.04431	1613	-3.23085	3037	20.7082	99.7011	25.9577
3036	97.9521	2258.64	-2.02096	1614	-3.41891	3036	20.7375	99.6971	25.9907
3035	97.9883	2260.57	-2.02345	1615	-3.63493	3035	20.767	99.6943	26.0244
3034	98.0201	2262.5	-2.02594	1616	-3.86868	3034	20.7957	99.694	26.0588
3033	98.0547	2264.43	-2.02844	1617	-4.10864	3033	20.8252	99.6955	26.094
3032	98.1002	2266.36	-2.03093	1618	-4.33975	3032	20.8594	99.6971	26.1301
3031	98.1636	2268.29	-2.03342	1619	-4.55794	3031	20.8982	99.6969	26.167
3030	98.2509	2270.22	-2.03591	1620	-4.7787	3030	20.9363	99.6941	26.2044
3029	98.3633	2272.15	-2.0384	1621	-5.00848	3029	20.9705	99.6893	26.2424
3028	98.4919	2274.07	-2.04089	1622	-5.23868	3028	21.0031	99.6841	26.2809
3027	98.6177	2276	-2.04339	1623	-5.4777	3027	21.0379	99.6816	26.3198
3026	98.7204	2277.93	-2.04588	1624	-5.74006	3026	21.074	99.6856	26.3588
3025	98.786	2279.86	-2.04837	1625	-6.02456	3025	21.1079	99.6987	26.3976
3024	98.8105	2281.79	-2.05086	1626	-6.32593	3024	21.1392	99.72	26.436
3023	98.797	2283.72	-2.05335	1627	-6.63417	3023	21.1717	99.7443	26.4737
3022	98.7519	2285.65	-2.05585	1628	-6.93714	3022	21.2082	99.7647	26.5104
3021	98.6834	2287.58	-2.05834	1629	-7.23501	3021	21.2469	99.7762	26.5459
3020	98.6003	2289.5	-2.06083	1630	-7.53104	3020	21.2839	99.7782	26.5797
3019	98.5104	2291.43	-2.06332	1631	-7.79794	3019	21.3181	99.7725	26.6115
3018	98.4178	2293.36	-2.06581	1632	-8.06003	3018	21.3509	99.7619	26.6414
3017	98.3227	2295.29	-2.06831	1633	-8.41519	3017	21.3828	99.75	26.6692
3016	98.2265	2297.22	-2.0708	1634	-8.9017	3016	21.4127	99.7407	26.6951
3015	98.135	2299.15	-2.07329	1635	-9.49895	3015	21.4396	99.7378	26.7189
3014	98.0584	2301.08	-2.07578	1636	-10.1675	3014	21.4635	99.7427	26.741
3013	98.0063	2303.01	-2.07827	1637	-10.8702	3013	21.4858	99.7533	26.7614
3012	97.9861	2304.94	-2.08076	1638	-11.5814	3012	21.5085	99.7646	26.7804
3011	98.0042	2306.86	-2.08326	1639	-12.2761	3011	21.532	99.7724	26.7983
3010	98.0652	2308.79	-2.08575	1640	-12.9167	3010	21.5549	99.7743	26.8152
3009	98.1647	2310.72	-2.08824	1641	-13.4669	3009	21.5754	99.7715	26.8312
3008	98.2844	2312.65	-2.09073	1642	-13.9627	3008	21.5935	99.7667	26.8464
3007	98.3967	2314.58	-2.09322	1643	-14.5219	3007	21.61	99.762	26.8611
3006	98.4771	2316.51	-2.09572	1644	-15.2182	3006	21.626	99.7576	26.8753
3005	98.5148	2318.44	-2.09821	1645	-16.0332	3005	21.6414	99.7535	26.8889
3004	98.5143	2320.37	-2.1007	1646	-16.9195	3004	21.6563	99.7495	26.9019
3003	98.492	2322.29	-2.10319	1647	-17.8341	3003	21.6704	99.7455	26.9141
3002	98.4673	2324.22	-2.10568	1648	-18.6925	3002	21.6828	99.7392	26.9255
3001	98.4531	2326.15	-2.10817	1649	-19.3875	3001	21.6932	99.7273	26.936
3000	98.4501	2328.08	-2.11067	1650	-20.0514	3000	21.702	99.7082	26.9455
2999	98.4498	2330.01	-2.11316	1651	-20.7305	2999	21.709	99.6841	26.9537
2998	98.4417	2331.94	-2.11565	1652	-21.3701	2998	21.7126	99.6594	26.9608
2997	98.4173	2333.87	-2.11814	1653	-21.9934	2997	21.7123	99.6387	26.9667
2996	98.3703	2335.8	-2.12063	1654	-22.6352	2996	21.7104	99.6238	26.9716
2995	98.2989	2337.72	-2.12313	1655	-23.2577	2995	21.7099	99.614	26.9755
2994	98.2123	2339.65	-2.12562	1656	-23.8136	2994	21.7105	99.6068	26.9786
2993	98.1314	2341.58	-2.12811	1657	-24.2607	2993	21.7098	99.5988	26.981
2992	98.0776	2343.51	-2.1306	1658	-24.5375	2992	21.7071	99.5871	26.983
2991	98.0588	2345.44	-2.13309	1659	-24.6536	2991	21.7046	99.5706	26.985
2990	98.0688	2347.37	-2.13559	1660	-24.7997	2990	21.7036	99.5503	26.9872
2989	98.0983	2349.3	-2.13808	1661	-24.9707	2989	21.7034	99.5292	26.9897
2988	98.1422	2351.23	-2.14057	1662	-25.1073	2988	21.7034	99.512	26.9928
2987	98.1971	2353.16	-2.14306	1663	-25.2153	2987	21.7047	99.5028	26.9967
2986	98.2555	2355.08	-2.14555	1664	-25.3041	2986	21.7088	99.5022	27.0013
2985	98.3094	2357.01	-2.14804	1665	-25.3753	2985	21.7154	99.5059	27.0069
2984	98.3559	2358.94	-2.15054	1666	-25.424	2984	21.7235	99.5068	27.0134
2983	98.3987	2360.87	-2.15303	1667	-25.4422	2983	21.7319	99.5	27.0205
2982	98.4405	2362.8	-2.15552	1668	-25.4191	2982	21.7397	99.4862	27.0281
2981	98.4779	2364.73	-2.15801	1669	-25.3514	2981	21.7463	99.4692	27.036
2980	98.5034	2366.66	-2.1605	1670	-25.2335	2980	21.7527	99.4517	27.0441
2979	98.5109	2368.59	-2.163	1671	-25.0522	2979	21.7604	99.4338	27.0521
2978	98.5009	2370.51	-2.16549	1672	-24.7882	2978	21.7691	99.4151	27.0599
2977	98.4809	2372.44	-2.16798	1673	-24.4414	2977	21.7774	99.3966	27.0674
2976	98.4633	2374.37	-2.17047	1674	-24.0427	2976	21.7846	99.3799	27.0746
2975	98.4611	2376.3	-2.17296	1675	-23.6206	2975	21.7923	99.3651	27.0815
2974	98.4825	2378.23	-2.17545	1676	-23.1755	2974	21.8014	99.3499	27.088
2973	98.5293	2380.16	-2.17795	1677	-22.6944	2973	21.8112	99.3317	27.0942
2972	98.5985	2382.09	-2.18044	1678	-22.2054	2972	21.8211	99.3095	27.0999
2971	98.6852	2384.02	-2.18293	1679	-21.7992	2971	21.8312	99.2846	27.105
2970	98.7815	2385.95	-2.18542	1680	-21.4831	2970	21.8417	99.2605	27.1094
2969	98.8763	2387.87	-2.18791	1681	-21.0759	2969	21.8511	99.2411	27.1131
2968	98.9563	2389.8	-2.19041	1682	-20.4315	2968	21.8586	99.229	27.1159
2967	99.0112	2391.73	-2.1929	1683	-19.5739	2967	21.8653	99.2238	27.1179
2966	99.0387	2393.66	-2.19824	1684	-18.6018	2966	21.8721	99.2229	27.1192
2965	99.044	2395.59	-2.2053	1685	-17.5804	2965	21.8786	99.2224	27.1198
2964	99.0366	2397.52	-2.20238	1686	-16.5122	2964	21.8837	99.2189	27.1202
2963	99.0257	2399.45	-2.18884	1687	-15.3986	2963	21.8878	99.2096	27.1207
2962	99.017	2401.38	-2.1812	1688	-14.3024	2962	21.892	99.1933	27.1219
2961	99.0118	2403.3	-2.17127	1689	-13.3176	2961	21.8969	99.1718	27.1242
2960	99.0085	2405.23	-2.15241	1690	-12.433	2960	21.903	99.1494	27.128
2959	99.0038	2407.16	-2.1344	1691	-11.5269	2959	21.9106	99.1303	27.1336
2958	98.9944	2409.09	-2.13192	1692	-10.5476	2958	21.9198	99.116	27.1416
2957	98.9785	2411.02	-2.1386	1693	-9.52797	2957	21.9312	99.1051	27.1521
2956	98.9554	2412.95	-2.14335	1694	-8.54854	2956	21.9454	99.095	27.1653
2955	98.9266	2414.88	-2.15258	1695	-7.67621	2955	21.9629	99.0853	27.1815
2954	98.8955	2416.81	-2.15974	1696	-6.87105	2954	21.9829	99.0777	27.2005
2953	98.8669	2418.74	-2.16101	1697	-6.053	2953	22.0041	99.0741	27.2224
2952	98.8456	2420.66	-2.17508	1698	-5.23372	2952	22.0265	99.0744	27.2471
2951	98.8335	2422.59	-2.18859	1699	-4.51473	2951	22.051	99.0763	27.2745
2950	98.8292	2424.52	-2.18244	1700	-3.98588	2950	22.0777	99.0778	27.3043
2949	98.8275	2426.45	-2.16824	1701	-3.64712	2949	22.1054	99.0784	27.3362
2948	98.8216	2428.38	-2.15937	1702	-3.43237	2948	22.1334	99.0777	27.3699
2947	98.8055	2430.31	-2.15552	1703	-3.30679	2947	22.1631	99.0738	27.405
2946	98.7786	2432.24	-2.13486	1704	-3.29481	2946	22.1954	99.0644	27.441
2945	98.7488	2434.17	-2.1271	1705	-3.39056	2945	22.2292	99.0501	27.4772
2944	98.7275	2436.09	-2.13954	1706	-3.5146	2944	22.2623	99.0355	27.5129
2943	98.7221	2438.02	-2.15107	1707	-3.61194	2943	22.2927	99.0253	27.5476
2942	98.7311	2439.95	-2.15249	1708	-3.70894	2942	22.3199	99.0216	27.5806
2941	98.7498	2441.88	-2.13854	1709	-3.85002	2941	22.3439	99.0245	27.6115
2940	98.7772	2443.81	-2.11095	1710	-4.05014	2940	22.3656	99.0334	27.6399
2939	98.8143	2445.74	-2.08289	1711	-4.31057	2939	22.3854	99.0468	27.6655
2938	98.8562	2447.67	-2.05929	1712	-4.63272	2938	22.4021	99.06	27.6879
2937	98.8931	2449.6	-2.05848	1713	-5.01078	2937	22.4142	99.0659	27.7073
2936	98.9195	2451.53	-2.06955	1714	-5.49036	2936	22.4225	99.0588	27.7236
2935	98.9376	2453.45	-2.09145	1715	-6.13027	2935	22.4289	99.0374	27.7369
2934	98.9458	2455.38	-2.12529	1716	-6.92737	2934	22.4339	99.0053	27.7472
2933	98.9289	2457.31	-2.15726	1717	-7.83788	2933	22.4364	98.9688	27.7546
2932	98.8699	2459.24	-2.16504	1718	-8.79935	2932	22.4368	98.9342	27.7591
2931	98.7736	2461.17	-2.15904	1719	-9.75836	2931	22.437	98.9048	27.7607
2930	98.6726	2463.1	-2.15587	1720	-10.6917	2930	22.4377	98.8801	27.7593
2929	98.6049	2465.03	-2.14167	1721	-11.589	2929	22.4375	98.8576	27.7552
2928	98.5904	2466.96	-2.11457	1722	-12.4209	2928	22.4353	98.8365	27.7486
2927	98.6278	2468.88	-2.09997	1723	-13.169	2927	22.4318	98.8181	27.7402
2926	98.708	2470.81	-2.08853	1724	-13.8801	2926	22.428	98.8036	27.7309
2925	98.8203	2472.74	-2.07867	1725	-14.5715	2925	22.4237	98.7922	27.7218
2924	98.9473	2474.67	-2.09865	1726	-15.1996	2924	22.4192	98.7834	27.7143
2923	99.0632	2476.6	-2.13889	1727	-15.7362	2923	22.4169	98.7796	27.71
2922	99.1457	2478.53	-2.16794	1728	-16.1766	2922	22.4196	98.7852	27.7102
2921	99.1878	2480.46	-2.18574	1729	-16.5165	2921	22.4292	98.8018	27.7162
2920	99.197	2482.39	-2.20135	1730	-16.7314	2920	22.447	98.8255	27.7289
2919	99.1822	2484.32	-2.20529	1731	-16.7793	2919	22.4747	98.8504	27.7488
2918	99.1449	2486.24	-2.20212	1732	-16.6426	2918	22.5131	98.8735	27.7758
2917	99.0835	2488.17	-2.19158	1733	-16.3606	2917	22.5603	98.8959	27.8094
2916	99.0042	2490.1	-2.17154	1734	-15.992	2916	22.6132	98.92	27.8488
2915	98.9258	2492.03	-2.171	1735	-15.568	2915	22.6689	98.9464	27.8926
2914	98.8718	2493.96	-2.20948	1736	-15.0806	2914	22.726	98.9745	27.9395
2913	98.8556	2495.89	-2.24737	1737	-14.521	2913	22.7831	99.005	27.988
2912	98.8759	2497.82	-2.24975	1738	-13.9062	2912	22.8391	99.0387	28.0368
2911	98.9215	2499.75	-2.23236	1739	-13.2446	2911	22.8934	99.0747	28.0848
2910	98.9785	2501.67	-2.22501	1740	-12.5068	2910	22.945	99.108	28.131
2909	99.0319	2503.6	-2.20421	1741	-11.661	2909	22.9921	99.1329	28.1748
2908	99.0659	2505.53	-2.16709	1742	-10.7378	2908	23.0338	99.1467	28.2155
2907	99.0691	2507.46	-2.13137	1743	-9.82264	2907	23.0701	99.1509	28.2531
2906	99.0426	2509.39	-2.12452	1744	-8.97106	2906	23.1022	99.1496	28.2875
2905	99.0012	2511.32	-2.13951	1745	-8.16495	2905	23.1309	99.147	28.3186
2904	98.9667	2513.25	-2.17165	1746	-7.34869	2904	23.1571	99.1465	28.3467
2903	98.9568	2515.18	-2.20552	1747	-6.49394	2903	23.1807	99.1492	28.372
2902	98.9775	2517.1	-2.22145	1748	-5.61669	2902	23.201	99.1547	28.3946
2901	99.0196	2519.03	-2.22796	1749	-4.75118	2901	23.2176	99.1616	28.415
2900	99.0628	2520.96	-2.23286	1750	-3.93027	2900	23.2314	99.169	28.4334
2899	99.0852	2522.89	-2.20299	1751	-3.18276	2899	23.2432	99.1769	28.4502
2898	99.0738	2524.82	-2.13491	1752	-2.53218	2898	23.2528	99.1858	28.4655
2897	99.029	2526.75	-2.07796	1753	-1.99372	2897	23.2606	99.1955	28.4798
2896	98.9611	2528.68	-2.06768	1754	-1.57075	2896	23.2688	99.2049	28.4932
2895	98.8864	2530.61	-2.06695	1755	-1.25411	2895	23.2801	99.2125	28.5062
2894	98.8237	2532.54	-2.07624	1756	-1.02448	2894	23.294	99.2156	28.5188
2893	98.7898	2534.46	-2.10263	1757	-0.84779	2893	23.3078	99.2105	28.5313
2892	98.7908	2536.39	-2.13635	1758	-0.69113	2892	23.3204	99.1952	28.544
2891	98.8203	2538.32	-2.16377	1759	-0.54924	2891	23.3335	99.1709	28.5569
2890	98.8645	2540.25	-2.19411	1760	-0.43236	2890	23.348	99.144	28.5701
2889	98.9111	2542.18	-2.20178	1761	-0.33893	2889	23.3623	99.1224	28.5838
2888	98.954	2544.11	-2.16007	1762	-0.2483	2888	23.3752	99.1115	28.598
2887	98.9914	2546.04	-2.10154	1763	-0.14433	2887	23.3883	99.111	28.6125
2886	99.022	2547.97	-2.04982	1764	-0.04177	2886	23.4034	99.1164	28.6275
2885	99.0425	2549.89	-2.02361	1765	0.03158	2885	23.4198	99.1231	28.6428
2884	99.0491	2551.82	-2.02947	1766	0.05032	2884	23.4356	99.1294	28.6585
2883	99.0412	2553.75	-2.03331	1767	0.01881	2883	23.4502	99.1368	28.6747
2882	99.0234	2555.68	-2.02594	1768	-0.02371	2882	23.4644	99.1481	28.6913
2881	99.0051	2557.61	-2.02297	1769	-0.05339	2881	23.4789	99.165	28.7084
2880	98.9964	2559.54	-2.063	1770	-0.07521	2880	23.4932	99.1871	28.726
2879	99.0027	2561.47	-2.08794	1771	-0.09744	2879	23.5067	99.2106	28.744
2878	99.0235	2563.4	-2.0541	1772	-0.11363	2878	23.5196	99.2286	28.7625
2877	99.0527	2565.33	-2.00525	1773	-0.1111	2877	23.5328	99.2337	28.7813
2876	99.0815	2567.25	-1.99934	1774	-0.096	2876	23.5476	99.2223	28.8006
2875	99.1003	2569.18	-2.03937	1775	-0.0944	2875	23.5646	99.198	28.8202
2874	99.1036	2571.11	-2.07201	1776	-0.12425	2874	23.5829	99.1706	28.8401
2873	99.0935	2573.04	-2.08074	1777	-0.17093	2873	23.6012	99.1515	28.8602
2872	99.0798	2574.97	-2.08262	1778	-0.19836	2872	23.6193	99.1465	28.8806
2871	99.0741	2576.9	-2.10079	1779	-0.19579	2871	23.6385	99.1539	28.9014
2870	99.0814	2578.83	-2.13731	1780	-0.17397	2870	23.659	99.1679	28.9224
2869	99.0971	2580.76	-2.15507	1781	-0.14693	2869	23.6799	99.1836	28.9436
2868	99.1121	2582.68	-2.13637	1782	-0.12975	2868	23.7	99.1977	28.9648
2867	99.1198	2584.61	-2.12603	1783	-0.13026	2867	23.72	99.2072	28.9859
2866	99.1194	2586.54	-2.14866	1784	-0.14732	2866	23.741	99.2092	29.0066
2865	99.1157	2588.47	-2.16734	1785	-0.17419	2865	23.7625	99.2032	29.0267
2864	99.1185	2590.4	-2.17328	1786	-0.20296	2864	23.7835	99.1926	29.046
2863	99.14	2592.33	-2.19335	1787	-0.22501	2863	23.803	99.1828	29.0645
2862	99.1895	2594.26	-2.22596	1788	-0.22804	2862	23.8209	99.1779	29.0823
2861	99.2635	2596.19	-2.25232	1789	-0.20972	2861	23.8376	99.1808	29.0996
2860	99.3439	2598.12	-2.2623	1790	-0.18016	2860	23.8533	99.1934	29.117
2859	99.4066	2600.04	-2.26371	1791	-0.15944	2859	23.8687	99.2158	29.1349
2858	99.4346	2601.97	-2.24357	1792	-0.16813	2858	23.8846	99.2438	29.1539
2857	99.4258	2603.9	-2.22063	1793	-0.21346	2857	23.9026	99.2699	29.1747
2856	99.3925	2605.83	-2.20199	1794	-0.28765	2856	23.9244	99.2874	29.1977
2855	99.3554	2607.76	-2.18616	1795	-0.37036	2855	23.9502	99.2932	29.2234
2854	99.3372	2609.69	-2.18508	1796	-0.43525	2854	23.9793	99.2881	29.2519
2853	99.3508	2611.62	-2.19837	1797	-0.4656	2853	24.0104	99.2753	29.2832
2852	99.3934	2613.55	-2.2115	1798	-0.46547	2852	24.0434	99.2597	29.3173
2851	99.449	2615.47	-2.21361	1799	-0.45599	2851	24.0781	99.2475	29.3537
2850	99.4982	2617.4	-2.20011	1800	-0.45343	2850	24.1127	99.2443	29.3919
2849	99.5268	2619.33	-2.19188	1801	-0.46281	2849	24.1459	99.2525	29.4317
2848	99.5294	2621.26	-2.20571	1802	-0.48508	2848	24.1786	99.2714	29.4723
2847	99.5094	2623.19	-2.22784	1803	-0.51896	2847	24.213	99.2986	29.5134
2846	99.4779	2625.12	-2.24357	1804	-0.55652	2846	24.2494	99.3308	29.5544
2845	99.4496	2627.05	-2.26023	1805	-0.58205	2845	24.2857	99.3641	29.5949
2844	99.4358	2628.98	-2.27334	1806	-0.58493	2844	24.32	99.3945	29.6344
2843	99.4378	2630.91	-2.26839	1807	-0.57552	2843	24.3524	99.4189	29.6725
2842	99.4476	2632.83	-2.2527	1808	-0.57643	2842	24.3835	99.4362	29.709
2841	99.4542	2634.76	-2.23985	1809	-0.59881	2841	24.413	99.4481	29.7436
2840	99.4508	2636.69	-2.22272	1810	-0.63395	2840	24.4399	99.4574	29.776
2839	99.4367	2638.62	-2.20992	1811	-0.6644	2839	24.464	99.4669	29.8061
2838	99.4151	2640.55	-2.21248	1812	-0.67799	2838	24.4855	99.4773	29.8336
2837	99.3884	2642.48	-2.21139	1813	-0.6766	2837	24.5052	99.4872	29.8588
2836	99.3581	2644.41	-2.20452	1814	-0.67123	2836	24.5243	99.4945	29.8817
2835	99.327	2646.34	-2.20346	1815	-0.6673	2835	24.5433	99.4978	29.9024
2834	99.3013	2648.26	-2.19427	1816	-0.66232	2834	24.5615	99.4972	29.9212
2833	99.2882	2650.19	-2.17621	1817	-0.6556	2833	24.5779	99.4939	29.9385
2832	99.2925	2652.12	-2.16648	1818	-0.65297	2832	24.5932	99.4897	29.9547
2831	99.314	2654.05	-2.16782	1819	-0.65575	2831	24.6087	99.4863	29.97
2830	99.3483	2655.98	-2.17269	1820	-0.65086	2830	24.6244	99.4847	29.9847
2829	99.3865	2657.91	-2.17411	1821	-0.62571	2829	24.6389	99.4846	29.9989
2828	99.417	2659.84	-2.1758	1822	-0.58849	2828	24.6518	99.485	30.0129
2827	99.4312	2661.77	-2.15928	1823	-0.56615	2827	24.6647	99.4857	30.0268
2826	99.4273	2663.69	-2.1317	1824	-0.58005	2826	24.6782	99.487	30.0405
2825	99.4092	2665.62	-2.10924	1825	-0.623	2825	24.6919	99.4892	30.0541
2824	99.3822	2667.55	-2.08638	1826	-0.67658	2824	24.7052	99.4928	30.0675
2823	99.3514	2669.48	-2.05756	1827	-0.73544	2823	24.7183	99.4987	30.0807
2822	99.3247	2671.41	-2.02357	1828	-0.7994	2822	24.7305	99.5085	30.0937
2821	99.3112	2673.34	-2.01077	1829	-0.86205	2821	24.7412	99.5224	30.1063
2820	99.3158	2675.27	-2.02627	1830	-0.90978	2820	24.7506	99.5391	30.1188
2819	99.337	2677.2	-2.04604	1831	-0.93298	2819	24.7601	99.5563	30.1309
2818	99.372	2679.13	-2.05716	1832	-0.93557	2818	24.7705	99.5721	30.1429
2817	99.4214	2681.05	-2.04972	1833	-0.93099	2817	24.7808	99.5856	30.1546
2816	99.4839	2682.98	-2.04393	1834	-0.92818	2816	24.7903	99.5959	30.1662
2815	99.5488	2684.91	-2.03721	1835	-0.91947	2815	24.7996	99.6016	30.1777
2814	99.5974	2686.84	-2.02952	1836	-0.89711	2814	24.8089	99.6023	30.189
2813	99.614	2688.77	-2.01986	1837	-0.86693	2813	24.8174	99.5979	30.2003
2812	99.5962	2690.7	-2.01082	1838	-0.83654	2812	24.8245	99.5887	30.2114
2811	99.5538	2692.63	-2.01842	1839	-0.80343	2811	24.8307	99.5754	30.2223
2810	99.5002	2694.56	-2.03587	1840	-0.75617	2810	24.8373	99.5595	30.233
2809	99.4463	2696.48	-2.04257	1841	-0.69755	2809	24.845	99.5453	30.2434
2808	99.3999	2698.41	-2.03755	1842	-0.65048	2808	24.8533	99.5381	30.2536
2807	99.3677	2700.34	-2.02956	1843	-0.64139	2807	24.8617	99.5408	30.2635
2806	99.3545	2702.27	-2.02982	1844	-0.68129	2806	24.8694	99.5531	30.2731
2805	99.3604	2704.2	-2.03097	1845	-0.76029	2805	24.8762	99.5721	30.2824
2804	99.38	2706.13	-2.0385	1846	-0.86036	2804	24.8822	99.5949	30.2914
2803	99.4061	2708.06	-2.05048	1847	-0.96327	2803	24.888	99.6187	30.3003
2802	99.4327	2709.99	-2.06242	1848	-1.04718	2802	24.894	99.6404	30.3091
2801	99.4551	2711.92	-2.06769	1849	-1.08691	2801	24.9004	99.657	30.3177
2800	99.4688	2713.84	-2.07227	1850	-1.0744	2800	24.9071	99.6673	30.3263
2799	99.4708	2715.77	-2.06958	1851	-1.03244	2799	24.9141	99.6727	30.3347
2798	99.4632	2717.7	-2.0577	1852	-0.99173	2798	24.9212	99.6752	30.343
2797	99.4537	2719.63	-2.04672	1853	-0.97032	2797	24.928	99.6756	30.3512
2796	99.4519	2721.56	-2.03695	1854	-0.97299	2796	24.9343	99.6734	30.3592
2795	99.4624	2723.49	-2.02817	1855	-0.99591	2795	24.9402	99.6679	30.367
2794	99.485	2725.42	-2.01934	1856	-1.03118	2794	24.946	99.6591	30.3746
2793	99.5152	2727.35	-2.00767	1857	-1.07008	2793	24.9525	99.6484	30.3819
2792	99.5476	2729.27	-1.99713	1858	-1.1054	2792	24.9599	99.6373	30.389
2791	99.5775	2731.2	-1.98973	1859	-1.13211	2791	24.9671	99.6284	30.3958
2790	99.602	2733.13	-1.99589	1860	-1.14877	2790	24.9724	99.6238	30.4024
2789	99.6211	2735.06	-2.00393	1861	-1.15657	2789	24.9754	99.6251	30.4087
2788	99.6344	2736.99	-2.00373	1862	-1.15957	2788	24.9779	99.6324	30.4147
2787	99.6399	2738.92	-2.00391	1863	-1.16213	2787	24.981	99.6439	30.4207
2786	99.6336	2740.85	-2.00547	1864	-1.16298	2786	24.984	99.6569	30.4266
2785	99.613	2742.78	-2.01285	1865	-1.16135	2785	24.9864	99.6687	30.4326
2784	99.5816	2744.71	-2.01892	1866	-1.16104	2784	24.9896	99.6768	30.4388
2783	99.549	2746.63	-2.02845	1867	-1.16551	2783	24.9948	99.6802	30.4454
2782	99.5294	2748.56	-2.03998	1868	-1.17648	2782	25.0011	99.6791	30.4524
2781	99.5349	2750.49	-2.05078	1869	-1.19139	2781	25.0065	99.6752	30.46
2780	99.5685	2752.42	-2.05618	1870	-1.20499	2780	25.0109	99.6704	30.468
2779	99.6222	2754.35	-2.05311	1871	-1.21425	2779	25.0154	99.6659	30.4765
2778	99.6799	2756.28	-2.05102	1872	-1.21825	2778	25.0205	99.6619	30.4853
2777	99.7267	2758.21	-2.05581	1873	-1.21423	2777	25.0258	99.659	30.4943
2776	99.755	2760.14	-2.06331	1874	-1.19866	2776	25.0309	99.6582	30.5034
2775	99.7676	2762.06	-2.06724	1875	-1.17486	2775	25.0361	99.6603	30.5125
2774	99.7735	2763.99	-2.06301	1876	-1.14867	2774	25.0409	99.665	30.5216
2773	99.7817	2765.92	-2.05941	1877	-1.12336	2773	25.0441	99.6709	30.5305
2772	99.795	2767.85	-2.05738	1878	-1.10563	2772	25.0459	99.6768	30.5393
2771	99.8094	2769.78	-2.05156	1879	-1.10119	2771	25.0473	99.6818	30.5481
2770	99.8174	2771.71	-2.04292	1880	-1.10852	2770	25.0485	99.6852	30.5569
2769	99.8142	2773.64	-2.03873	1881	-1.12206	2769	25.0492	99.687	30.5657
2768	99.8009	2775.57	-2.04828	1882	-1.13705	2768	25.0494	99.6882	30.5746
2767	99.7864	2777.5	-2.06982	1883	-1.14928	2767	25.0501	99.6912	30.5837
2766	99.7839	2779.42	-2.0938	1884	-1.15354	2766	25.0514	99.6971	30.5929
2765	99.8039	2781.35	-2.11153	1885	-1.1478	2765	25.0524	99.7048	30.6023
2764	99.8467	2783.28	-2.11278	1886	-1.13918	2764	25.0527	99.7117	30.6117
2763	99.9004	2785.21	-2.10059	1887	-1.13627	2763	25.0528	99.7166	30.6211
2762	99.9458	2787.14	-2.08374	1888	-1.13963	2762	25.0532	99.719	30.6305
2761	99.9649	2789.07	-2.06055	1889	-1.14375	2761	25.054	99.7186	30.6398
2760	99.9479	2791	-2.04189	1890	-1.14501	2760	25.0552	99.7142	30.6488
2759	99.896	2792.93	-2.03266	1891	-1.14702	2759	25.0568	99.7058	30.6576
2758	99.8228	2794.85	-2.03497	1892	-1.15504	2758	25.0583	99.6955	30.6659
2757	99.7499	2796.78	-2.05161	1893	-1.16859	2757	25.0591	99.6866	30.6736
2756	99.6976	2798.71	-2.06752	1894	-1.18262	2756	25.0597	99.6821	30.6807
2755	99.675	2800.64	-2.0687	1895	-1.19356	2755	25.0602	99.6831	30.6871
2754	99.6764	2802.57	-2.05657	1896	-1.2019	2754	25.0602	99.6893	30.6927
2753	99.6879	2804.5	-2.03898	1897	-1.20613	2753	25.0592	99.6986	30.6973
2752	99.6956	2806.43	-2.02277	1898	-1.20349	2752	25.0577	99.7088	30.7009
2751	99.6908	2808.36	-2.0091	1899	-1.1935	2751	25.0561	99.7172	30.7035
2750	99.6701	2810.28	-2.00447	1900	-1.17696	2750	25.0541	99.7219	30.705
2749	99.6353	2812.21	-2.00975	1901	-1.15791	2749	25.051	99.7216	30.7055
2748	99.5928	2814.14	-2.01315	1902	-1.14394	2748	25.0474	99.7166	30.705
2747	99.5517	2816.07	-2.0223	1903	-1.14058	2747	25.0443	99.7088	30.7035
2746	99.5194	2818	-2.02748	1904	-1.14748	2746	25.0413	99.7019	30.7014
2745	99.4985	2819.93	-2.02053	1905	-1.16071	2745	25.0379	99.6988	30.6987
2744	99.4876	2821.86	-2.01606	1906	-1.17892	2744	25.0344	99.6998	30.6957
2743	99.4868	2823.79	-2.01255	1907	-1.20152	2743	25.0313	99.7029	30.6926
2742	99.5012	2825.72	-2.00516	1908	-1.22387	2742	25.0281	99.7052	30.6896
2741	99.5376	2827.64	-1.98681	1909	-1.23943	2741	25.0245	99.7044	30.6867
2740	99.5967	2829.57	-1.96397	1910	-1.2462	2740	25.0216	99.6999	30.6842
2739	99.6695	2831.5	-1.93498	1911	-1.24765	2739	25.0198	99.6919	30.6821
2738	99.7381	2833.43	-1.89723	1912	-1.24479	2738	25.0182	99.6807	30.6804
2737	99.7905	2835.36	-1.85331	1913	-1.23226	2737	25.0159	99.6665	30.679
2736	99.8207	2837.29	-1.80273	1914	-1.20985	2736	25.0141	99.6522	30.678
2735	99.8323	2839.22	-1.73545	1915	-1.18729	2735	25.0142	99.643	30.6773
2734	99.8342	2841.15	-1.65564	1916	-1.17411	2734	25.015	99.6435	30.677
2733	99.8364	2843.07	-1.56637	1917	-1.17238	2733	25.0149	99.6536	30.6771
2732	99.8465	2845	-1.47015	1918	-1.18189	2732	25.0145	99.6685	30.6775
2731	99.8672	2846.93	-1.3686	1919	-1.20711	2731	25.0156	99.6833	30.6783
2730	99.8949	2848.86	-1.2776	1920	-1.24925	2730	25.0178	99.6962	30.6793
2729	99.9214	2850.79	-1.18675	1921	-1.29662	2729	25.0185	99.7076	30.6805
2728	99.9372	2852.72	-1.07436	1922	-1.32897	2728	25.0174	99.7168	30.6818
2727	99.9356	2854.65	-0.95523	1923	-1.33017	2727	25.0166	99.7226	30.6832
2726	99.915	2856.58	-0.85398	1924	-1.30087	2726	25.0177	99.7262	30.6845
2725	99.8784	2858.51	-0.76448	1925	-1.25528	2725	25.0197	99.7307	30.6855
2724	99.8314	2860.43	-0.69283	1926	-1.20998	2724	25.0214	99.7366	30.6864
2723	99.7822	2862.36	-0.65207	1927	-1.17631	2723	25.0227	99.7389	30.6869
2722	99.741	2864.29	-0.65229	1928	-1.15655	2722	25.0234	99.732	30.6873
2721	99.7184	2866.22	-0.69212	1929	-1.14912	2721	25.0225	99.7151	30.6874
2720	99.7203	2868.15	-0.77561	1930	-1.15489	2720	25.0201	99.6929	30.6874
2719	99.7449	2870.08	-0.88149	1931	-1.17702	2719	25.0176	99.672	30.6873
2718	99.7816	2872.01	-0.96845	1932	-1.21324	2718	25.0154	99.6571	30.6873
2717	99.8163	2873.94	-1.05869	1933	-1.25203	2717	25.0131	99.6502	30.6873
2716	99.8368	2875.86	-1.1543	1934	-1.28407	2716	25.0109	99.6512	30.6873
2715	99.8375	2877.79	-1.21684	1935	-1.31167	2715	25.01	99.6574	30.6874
2714	99.8205	2879.72	-1.25203	1936	-1.34215	2714	25.0103	99.6646	30.6877
2713	99.7929	2881.65	-1.27394	1937	-1.37413	2713	25.0106	99.6695	30.6879
2712	99.7627	2883.58	-1.28036	1938	-1.39599	2712	25.0097	99.6722	30.6882
2711	99.7365	2885.51	-1.25924	1939	-1.39733	2711	25.0083	99.6752	30.6885
2710	99.7181	2887.44	-1.21381	1940	-1.37769	2710	25.0069	99.68	30.6887
2709	99.7082	2889.37	-1.15185	1941	-1.34537	2709	25.0054	99.6853	30.6888
2708	99.7046	2891.3	-1.07682	1942	-1.30831	2708	25.0036	99.6879	30.6887
2707	99.703	2893.22	-1.00611	1943	-1.26932	2707	25.0018	99.6847	30.6884
2706	99.7001	2895.15	-0.93031	1944	-1.23071	2706	24.9999	99.6745	30.6879
2705	99.6957	2897.08	-0.84503	1945	-1.20135	2705	24.9975	99.659	30.6871
2704	99.6906	2899.01	-0.78162	1946	-1.19742	2704	24.9945	99.6423	30.6861
2703	99.6841	2900.94	-0.7345	1947	-1.2319	2703	24.992	99.6304	30.685
2702	99.6723	2902.87	-0.68765	1948	-1.29882	2702	24.9899	99.6284	30.6838
2701	99.6505	2904.8	-0.63913	1949	-1.3698	2701	24.9871	99.6392	30.6825
2700	99.6153	2906.73	-0.58597	1950	-1.41254	2700	24.983	99.6608	30.6813
2699	99.5659	2908.65	-0.53311	1951	-1.41621	2699	24.9784	99.6869	30.6801
2698	99.5047	2910.58	-0.49532	1952	-1.39538	2698	24.9746	99.7101	30.6791
2697	99.4371	2912.51	-0.46432	1953	-1.37333	2697	24.9717	99.7254	30.6783
2696	99.3708	2914.44	-0.43096	1954	-1.36663	2696	24.9698	99.7318	30.6776
2695	99.3126	2916.37	-0.40012	1955	-1.38202	2695	24.9684	99.7305	30.677
2694	99.2666	2918.3	-0.377	1956	-1.41875	2694	24.9673	99.7241	30.6767
2693	99.2332	2920.23	-0.34188	1957	-1.46817	2693	24.9662	99.716	30.6765
2692	99.2097	2922.16	-0.29212	1958	-1.51394	2692	24.9658	99.7111	30.6765
2691	99.1929	2924.09	-0.2479	1959	-1.5393	2691	24.9665	99.7128	30.6767
2690	99.1806	2926.01	-0.21047	1960	-1.53852	2690	24.967	99.7206	30.6771
2689	99.173	2927.94	-0.1723	1961	-1.52272	2689	24.9655	99.7307	30.6777
2688	99.1733	2929.87	-0.13738	1962	-1.51076	2688	24.9619	99.7381	30.6787
2687	99.1867	2931.8	-0.10688	1963	-1.51332	2687	24.9583	99.7392	30.68
2686	99.2184	2933.73	-0.08066	1964	-1.52753	2686	24.9562	99.7324	30.6817
2685	99.2729	2935.66	-0.07075	1965	-1.54344	2685	24.9549	99.718	30.6838
2684	99.3515	2937.59	-0.08678	1966	-1.55025	2684	24.9533	99.6993	30.6864
2683	99.4489	2939.52	-0.11336	1967	-1.54093	2683	24.9521	99.6812	30.6895
2682	99.5521	2941.44	-0.15816	1968	-1.51963	2682	24.9525	99.6685	30.6931
2681	99.6426	2943.37	-0.23038	1969	-1.50533	2681	24.9543	99.6638	30.6973
2680	99.7056	2945.3	-0.33548	1970	-1.52005	2680	24.9554	99.6664	30.702
2679	99.7348	2947.23	-0.4572	1971	-1.56791	2679	24.9548	99.6735	30.7072
2678	99.7331	2949.16	-0.57924	1972	-1.63	2678	24.9532	99.6817	30.7129
2677	99.7095	2951.09	-0.68995	1973	-1.68458	2677	24.9523	99.688	30.7191
2676	99.6753	2953.02	-0.78322	1974	-1.728	2676	24.9528	99.691	30.7256
2675	99.6447	2954.95	-0.87116	1975	-1.76867	2675	24.9534	99.6915	30.7325
2674	99.6302	2956.87	-0.97336	1976	-1.8081	2674	24.9532	99.6904	30.7396
2673	99.6378	2958.8	-1.08381	1977	-1.83941	2673	24.9526	99.6872	30.7469
2672	99.6637	2960.73	-1.1812	1978	-1.85915	2672	24.9525	99.6803	30.7542
2671	99.6972	2962.66	-1.24462	1979	-1.86711	2671	24.9529	99.6692	30.7613
2670	99.7272	2964.59	-1.27442	1980	-1.85571	2670	24.9533	99.6564	30.7681
2669	99.7453	2966.52	-1.27219	1981	-1.8123	2669	24.9536	99.6455	30.7744
2668	99.747	2968.45	-1.25135	1982	-1.73814	2668	24.9548	99.6394	30.7799
2667	99.732	2970.38	-1.22734	1983	-1.65757	2667	24.9567	99.6385	30.7844
2666	99.7051	2972.31	-1.22731	1984	-1.60007	2666	24.9584	99.6415	30.7879
2665	99.6744	2974.23	-1.25107	1985	-1.57662	2665	24.9592	99.646	30.7903
2664	99.6484	2976.16	-1.32194	1986	-1.57892	2664	24.9597	99.6492	30.7914
2663	99.6345	2978.09	-1.43993	1987	-1.59397	2663	24.9597	99.6485	30.7914
2662	99.6391	2980.02	-1.56545	1988	-1.61164	2662	24.9587	99.6438	30.7903
2661	99.6634	2981.95	-1.66646	1989	-1.62329	2661	24.9567	99.638	30.7882
2660	99.7001	2983.88	-1.74678	1990	-1.622	2660	24.9545	99.6353	30.7854
2659	99.7336	2985.81	-1.80872	1991	-1.60731	2659	24.9518	99.6385	30.7818
2658	99.7496	2987.74	-1.85635	1992	-1.58744	2658	24.9479	99.6457	30.7777
2657	99.7431	2989.66	-1.90579	1993	-1.5751	2657	24.943	99.651	30.7732
2656	99.7175	2991.59	-1.96299	1994	-1.57912	2656	24.9387	99.6489	30.7684
2655	99.6795	2993.52	-2.0182	1995	-1.59631	2655	24.9358	99.6378	30.7635
2654	99.6365	2995.45	-2.07275	1996	-1.61313	2654	24.9324	99.6205	30.7587
2653	99.5994	2997.38	-2.11957	1997	-1.62155	2653	24.927	99.6022	30.7539
2652	99.5812	2999.31	-2.15297	1998	-1.63218	2652	24.9214	99.5874	30.7494
2651	99.5876	3001.24	-2.17745	1999	-1.66206	2651	24.9177	99.5796	30.7452
2650	99.61	3003.17	-2.18817	2000	-1.70868	2650	24.9155	99.5809	30.7413
2649	99.6298	3005.1	-2.18629	2001	-1.74704	2649	24.913	99.5908	30.7379
2648	99.6311	3007.02	-2.17571	2002	-1.75696	2648	24.9106	99.6058	30.7348
2647	99.6088	3008.95	-2.178	2003	-1.7446	2647	24.9101	99.6206	30.7321
2646	99.568	3010.88	-2.18437	2004	-1.7314	2646	24.9115	99.631	30.7297
2645	99.52	3012.81	-2.20963	2005	-1.7308	2645	24.913	99.6357	30.7276
2644	99.4785	3014.74	-2.24785	2006	-1.74585	2644	24.9135	99.6357	30.7258
2643	99.4561	3016.67	-2.27391	2007	-1.78234	2643	24.9134	99.6334	30.7241
2642	99.4561	3018.6	-2.29738	2008	-1.84716	2642	24.9136	99.6321	30.7227
2641	99.4691	3020.53	-2.33284	2009	-1.92839	2641	24.9139	99.6347	30.7215
2640	99.4787	3022.45	-2.34312	2010	-1.98796	2640	24.9141	99.6429	30.7206
2639	99.4737	3024.38	-2.32658	2011	-1.98412	2639	24.9143	99.6558	30.7198
2638	99.4547	3026.31	-2.30868	2012	-1.90464	2638	24.9144	99.6716	30.7192
2637	99.43	3028.24	-2.30453	2013	-1.78048	2637	24.9145	99.6884	30.7188
2636	99.409	3030.17	-2.31611	2014	-1.66586	2636	24.9149	99.7036	30.7185
2635	99.3977	3032.1	-2.35713	2015	-1.60335	2635	24.9164	99.7136	30.7184
2634	99.3965	3034.03	-2.42014	2016	-1.60547	2634	24.9189	99.7161	30.7184
2633	99.4007	3035.96	-2.48294	2017	-1.65992	2633	24.9212	99.7124	30.7185
2632	99.4032	3037.89	-2.54927	2018	-1.74126	2632	24.9228	99.7062	30.7187
2631	99.4009	3039.81	-2.61282	2019	-1.81675	2631	24.9244	99.6996	30.719
2630	99.3983	3041.74	-2.64153	2020	-1.85163	2630	24.9264	99.691	30.7194
2629	99.4024	3043.67	-2.63981	2021	-1.82435	2629	24.9288	99.6787	30.7197
2628	99.4175	3045.6	-2.65202	2022	-1.74563	2628	24.9309	99.6643	30.7201
2627	99.4431	3047.53	-2.67781	2023	-1.65965	2627	24.9325	99.6519	30.7203
2626	99.4755	3049.46	-2.71192	2024	-1.6165	2626	24.9335	99.644	30.7204
2625	99.5085	3051.39	-2.75273	2025	-1.63841	2625	24.9345	99.6403	30.7203
2624	99.5331	3053.32	-2.78325	2026	-1.71178	2624	24.9359	99.6386	30.7199
2623	99.5416	3055.24	-2.80407	2027	-1.80464	2623	24.9368	99.6376	30.7192
2622	99.5321	3057.17	-2.79997	2028	-1.88802	2622	24.9366	99.6354	30.7183
2621	99.5096	3059.1	-2.75377	2029	-1.94571	2621	24.936	99.6295	30.7171
2620	99.4812	3061.03	-2.68459	2030	-1.97176	2620	24.9361	99.6183	30.7158
2619	99.4536	3062.96	-2.61576	2031	-1.96579	2619	24.9365	99.6037	30.7144
2618	99.4342	3064.89	-2.57348	2032	-1.93493	2618	24.9358	99.591	30.7128
2617	99.4309	3066.82	-2.55543	2033	-1.89793	2617	24.9341	99.5853	30.7113
2616	99.4494	3068.75	-2.55121	2034	-1.87846	2616	24.9334	99.5878	30.7097
2615	99.4898	3070.68	-2.55955	2035	-1.88861	2615	24.9343	99.5958	30.7083
2614	99.5466	3072.6	-2.57159	2036	-1.9196	2614	24.9352	99.6048	30.707
2613	99.6083	3074.53	-2.59912	2037	-1.95189	2613	24.9354	99.6112	30.7058
2612	99.6588	3076.46	-2.62256	2038	-1.97244	2612	24.9364	99.6133	30.7049
2611	99.6812	3078.39	-2.63907	2039	-1.9779	2611	24.9387	99.6115	30.7043
2610	99.6658	3080.32	-2.67059	2040	-1.96495	2610	24.9405	99.6087	30.7039
2609	99.6157	3082.25	-2.7208	2041	-1.92831	2609	24.9404	99.6088	30.7037
2608	99.5448	3084.18	-2.76962	2042	-1.87337	2608	24.9402	99.6135	30.7038
2607	99.4706	3086.11	-2.79704	2043	-1.82436	2607	24.9418	99.6212	30.7041
2606	99.4073	3088.03	-2.7811	2044	-1.81289	2606	24.9441	99.6275	30.7045
2605	99.3618	3089.96	-2.73557	2045	-1.85645	2605	24.9452	99.6287	30.7051
2604	99.3334	3091.89	-2.67242	2046	-1.94559	2604	24.9455	99.6242	30.7057
2603	99.3176	3093.82	-2.59034	2047	-2.04756	2603	24.9469	99.6154	30.7063
2602	99.3112	3095.75	-2.49659	2048	-2.12234	2602	24.9485	99.6048	30.707
2601	99.3147	3097.68	-2.41707	2049	-2.1406	2601	24.9483	99.5945	30.7078
2600	99.3295	3099.61	-2.39097	2050	-2.09407	2600	24.9466	99.5865	30.7088
2599	99.3529	3101.54	-2.41627	2051	-1.99352	2599	24.9459	99.5813	30.71
2598	99.3769	3103.46	-2.46288	2052	-1.86099	2598	24.947	99.5789	30.7115
2597	99.3893	3105.39	-2.51985	2053	-1.72691	2597	24.9483	99.5789	30.7133
2596	99.378	3107.32	-2.58018	2054	-1.62734	2596	24.9495	99.5817	30.7154
2595	99.3375	3109.25	-2.62742	2055	-1.58843	2595	24.9511	99.5879	30.718
2594	99.2739	3111.18	-2.6524	2056	-1.60649	2594	24.9533	99.5967	30.7211
2593	99.2041	3113.11	-2.639	2057	-1.64982	2593	24.9547	99.6061	30.7246
2592	99.1477	3115.04	-2.59672	2058	-1.68595	2592	24.955	99.6145	30.7286
2591	99.1163	3116.97	-2.54627	2059	-1.7045	2591	24.955	99.6212	30.7331
2590	99.1077	3118.9	-2.49107	2060	-1.7144	2590	24.9548	99.6255	30.7381
2589	99.108	3120.82	-2.44061	2061	-1.72686	2589	24.9541	99.6278	30.7437
2588	99.1016	3122.75	-2.40487	2062	-1.74636	2588	24.9539	99.629	30.7496
2587	99.0838	3124.68	-2.36775	2063	-1.77378	2587	24.9556	99.6309	30.756
2586	99.0646	3126.61	-2.32411	2064	-1.80956	2586	24.959	99.6327	30.7627
2585	99.0607	3128.54	-2.26876	2065	-1.85056	2585	24.9623	99.6312	30.7696
2584	99.0809	3130.47	-2.23404	2066	-1.88727	2584	24.9651	99.623	30.7766
2583	99.12	3132.4	-2.22007	2067	-1.90747	2583	24.9682	99.6088	30.7836
2582	99.1649	3134.33	-2.20197	2068	-1.90361	2582	24.972	99.5931	30.7904
2581	99.2033	3136.25	-2.17664	2069	-1.87858	2581	24.9751	99.5807	30.7968
2580	99.2272	3138.18	-2.147	2070	-1.84475	2580	24.9771	99.5725	30.8028
2579	99.233	3140.11	-2.13952	2071	-1.81457	2579	24.9793	99.5654	30.8082
2578	99.224	3142.04	-2.15498	2072	-1.7896	2578	24.9826	99.557	30.8129
2577	99.2101	3143.97	-2.15881	2073	-1.76006	2577	24.9861	99.5482	30.8168
2576	99.2009	3145.9	-2.15542	2074	-1.71664	2576	24.9888	99.5428	30.8199
2575	99.1956	3147.83	-2.1487	2075	-1.65999	2575	24.9906	99.5434	30.822
2574	99.1833	3149.76	-2.1536	2076	-1.59897	2574	24.9918	99.5505	30.8234
2573	99.1542	3151.69	-2.17349	2077	-1.54442	2573	24.9919	99.5631	30.8239
2572	99.1082	3153.61	-2.19887	2078	-1.5065	2572	24.9907	99.5802	30.8238
2571	99.0541	3155.54	-2.21424	2079	-1.49327	2571	24.9888	99.5987	30.8231
2570	99.0009	3157.47	-2.22159	2080	-1.5057	2570	24.9867	99.6125	30.8219
2569	98.9517	3159.4	-2.23319	2081	-1.53415	2569	24.9848	99.6145	30.8203
2568	98.9057	3161.33	-2.24521	2082	-1.56273	2568	24.983	99.6029	30.8186
2567	98.8632	3163.26	-2.25691	2083	-1.5779	2567	24.9816	99.5825	30.8166
2566	98.8265	3165.19	-2.27153	2084	-1.57224	2566	24.9804	99.5619	30.8146
2565	98.7959	3167.12	-2.27453	2085	-1.54351	2565	24.979	99.5482	30.8125
2564	98.7683	3169.04	-2.27081	2086	-1.49487	2564	24.9773	99.5448	30.8104
2563	98.7392	3170.97	-2.27609	2087	-1.43662	2563	24.9755	99.552	30.8083
2562	98.7087	3172.9	-2.28838	2088	-1.38416	2562	24.9736	99.5681	30.8064
2561	98.6811	3174.83	-2.28813	2089	-1.35161	2561	24.9712	99.5891	30.8045
2560	98.6605	3176.76	-2.28123	2090	-1.34648	2560	24.9687	99.6105	30.8027
2559	98.648	3178.69	-2.29413	2091	-1.3683	2559	24.9666	99.6282	30.801
2558	98.6439	3180.62	-2.31782	2092	-1.41022	2558	24.965	99.639	30.7994
2557	98.6499	3182.55	-2.35898	2093	-1.46234	2557	24.9632	99.6404	30.7979
2556	98.6654	3184.48	-2.4198	2094	-1.51535	2556	24.961	99.6313	30.7965
2555	98.6834	3186.4	-2.47847	2095	-1.56268	2555	24.9586	99.6141	30.7951
2554	98.6917	3188.33	-2.50853	2096	-1.60135	2554	24.9565	99.5944	30.7938
2553	98.6814	3190.26	-2.51811	2097	-1.63219	2553	24.9551	99.5789	30.7925
2552	98.6518	3192.19	-2.53224	2098	-1.65866	2552	24.9545	99.5715	30.7912
2551	98.6118	3194.12	-2.55132	2099	-1.68287	2551	24.9543	99.5722	30.7899
2550	98.5768	3196.05	-2.56442	2100	-1.70122	2550	24.9536	99.5793	30.7887
2549	98.5636	3197.98	-2.57898	2101	-1.70455	2549	24.9524	99.5908	30.7875
2548	98.5834	3199.91	-2.58608	2102	-1.68372	2548	24.9509	99.6039	30.7863
2547	98.6357	3201.83	-2.57744	2103	-1.63574	2547	24.9491	99.6143	30.7852
2546	98.709	3203.76	-2.57787	2104	-1.56625	2546	24.9466	99.6179	30.7839
2545	98.7855	3205.69	-2.57393	2105	-1.4883	2545	24.9439	99.6131	30.7826
2544	98.8468	3207.62	-2.55644	2106	-1.41812	2544	24.942	99.602	30.7812
2543	98.8778	3209.55	-2.55806	2107	-1.36793	2543	24.9408	99.5885	30.7798
2542	98.8719	3211.48	-2.58853	2108	-1.34042	2542	24.9389	99.5752	30.7784
2541	98.8336	3213.41	-2.63081	2109	-1.33135	2541	24.9356	99.5638	30.7769
2540	98.7763	3215.34	-2.69545	2110	-1.33796	2540	24.9323	99.5562	30.7755
2539	98.7143	3217.27	-2.78053	2111	-1.36221	2539	24.9298	99.5548	30.774
2538	98.6582	3219.19	-2.85717	2112	-1.40514	2538	24.9271	99.5607	30.7726
2537	98.6164	3221.12	-2.9049	2113	-1.461	2537	24.9232	99.5725	30.7712
2536	98.5983	3223.05	-2.95004	2114	-1.51875	2536	24.919	99.5872	30.7698
2535	98.6114	3224.98	-2.99321	2115	-1.56755	2535	24.9159	99.602	30.7683
2534	98.6548	3226.91	-3.02476	2116	-1.59963	2534	24.9132	99.6144	30.7669
2533	98.7174	3228.84	-3.04084	2117	-1.61139	2533	24.9101	99.6215	30.7655
2532	98.7846	3230.77	-3.04374	2118	-1.60584	2532	24.9071	99.6224	30.7641
2531	98.8457	3232.7	-3.0693	2119	-1.59259	2531	24.9052	99.6193	30.7628
2530	98.8948	3234.62	-3.12979	2120	-1.58151	2530	24.9038	99.6161	30.7616
2529	98.9264	3236.55	-3.17401	2121	-1.5749	2529	24.9023	99.6149	30.7605
2528	98.9356	3238.48	-3.19783	2122	-1.56738	2528	24.901	99.6145	30.7596
2527	98.9229	3240.41	-3.21686	2123	-1.55345	2527	24.9006	99.612	30.7588
2526	98.8975	3242.34	-3.24439	2124	-1.53316	2526	24.9001	99.606	30.758
2525	98.8707	3244.27	-3.31021	2125	-1.51031	2525	24.8986	99.596	30.7573
2524	98.8486	3246.2	-3.37263	2126	-1.48756	2524	24.8969	99.5817	30.7567
2523	98.8317	3248.13	-3.41071	2127	-1.46579	2523	24.8964	99.5632	30.756
2522	98.8207	3250.05	-3.46301	2128	-1.44792	2522	24.896	99.5442	30.7553
2521	98.8179	3251.98	-3.54662	2129	-1.44111	2521	24.8936	99.5327	30.7547
2520	98.8233	3253.91	-3.63541	2130	-1.45285	2520	24.8899	99.5369	30.754
2519	98.832	3255.84	-3.70462	2131	-1.48456	2519	24.887	99.5595	30.7534
2518	98.8396	3257.77	-3.76317	2132	-1.53044	2518	24.8857	99.5959	30.7528
2517	98.8454	3259.7	-3.80868	2133	-1.58215	2517	24.8844	99.6363	30.7522
2516	98.8487	3261.63	-3.85789	2134	-1.63114	2516	24.8823	99.6699	30.7516
2515	98.8442	3263.56	-3.91834	2135	-1.66592	2515	24.8805	99.688	30.7511
2514	98.8263	3265.49	-3.94115	2136	-1.67202	2514	24.8795	99.6861	30.7506
2513	98.7958	3267.41	-3.93044	2137	-1.6396	2513	24.8783	99.6655	30.7502
2512	98.7605	3269.34	-3.92684	2138	-1.57124	2512	24.8757	99.6331	30.7499
2511	98.7289	3271.27	-3.94393	2139	-1.48184	2511	24.8725	99.599	30.7496
2510	98.7076	3273.2	-3.97285	2140	-1.39436	2510	24.8693	99.5714	30.7496
2509	98.7007	3275.13	-4.01537	2141	-1.33682	2509	24.8661	99.5531	30.7497
2508	98.7087	3277.06	-4.05619	2142	-1.3361	2508	24.8628	99.5412	30.7501
2507	98.7241	3278.99	-4.09999	2143	-1.40433	2507	24.8596	99.53	30.7507
2506	98.733	3280.92	-4.16098	2144	-1.5297	2506	24.8568	99.5145	30.7516
2505	98.7228	3282.84	-4.21643	2145	-1.68348	2505	24.8544	99.4944	30.7529
2504	98.6915	3284.77	-4.22625	2146	-1.83462	2504	24.8525	99.4744	30.7545
2503	98.6493	3286.7	-4.21284	2147	-1.95498	2503	24.8511	99.4616	30.7566
2502	98.6154	3288.63	-4.20975	2148	-2.0169	2502	24.8497	99.4604	30.7591
2501	98.6103	3290.56	-4.22475	2149	-1.99884	2501	24.8476	99.4705	30.762
2500	98.6467	3292.49	-4.24411	2150	-1.90001	2500	24.845	99.4885	30.7655
2499	98.7191	3294.42	-4.25547	2151	-1.74639	2499	24.8424	99.5103	30.7694
2498	98.8034	3296.35	-4.26076	2152	-1.57939	2498	24.8397	99.5333	30.7737
2497	98.869	3298.28	-4.27564	2153	-1.43916	2497	24.837	99.5562	30.7783
2496	98.8941	3300.2	-4.27963	2154	-1.35442	2496	24.8351	99.5781	30.783
2495	98.8753	3302.13	-4.25017	2155	-1.33686	2495	24.8347	99.5973	30.7878
2494	98.8264	3304.06	-4.1702	2156	-1.38227	2494	24.8353	99.6111	30.7924
2493	98.7704	3305.99	-4.07358	2157	-1.47997	2493	24.8357	99.6162	30.7966
2492	98.7299	3307.92	-3.99837	2158	-1.61708	2492	24.8354	99.6103	30.8002
2491	98.7182	3309.85	-3.91714	2159	-1.7718	2491	24.8347	99.5937	30.8031
2490	98.7367	3311.78	-3.81901	2160	-1.91217	2490	24.8337	99.57	30.8052
2489	98.7759	3313.71	-3.69366	2161	-2.01108	2489	24.8323	99.5455	30.8064
2488	98.818	3315.63	-3.56643	2162	-2.0629	2488	24.8303	99.5273	30.8065
2487	98.8421	3317.56	-3.44494	2163	-2.08009	2487	24.8277	99.5208	30.8058
2486	98.833	3319.49	-3.29103	2164	-2.07548	2486	24.8245	99.5265	30.8041
2485	98.7904	3321.42	-3.11733	2165	-2.05574	2485	24.8208	99.5398	30.8015
2484	98.7297	3323.35	-2.94223	2166	-2.03209	2484	24.8172	99.5528	30.7981
2483	98.6714	3325.28	-2.78294	2167	-2.0232	2483	24.8137	99.5592	30.7941
2482	98.6283	3327.21	-2.63363	2168	-2.03751	2482	24.8095	99.5575	30.7895
2481	98.603	3329.14	-2.45381	2169	-2.06214	2481	24.8045	99.5504	30.7844
2480	98.5938	3331.07	-2.27026	2170	-2.07808	2480	24.8003	99.5421	30.779
2479	98.5991	3332.99	-2.1013	2171	-2.07883	2479	24.7973	99.5361	30.7734
2478	98.6155	3334.92	-1.9635	2172	-2.06816	2478	24.794	99.534	30.7676
2477	98.6341	3336.85	-1.84058	2173	-2.04881	2477	24.7888	99.5352	30.7617
2476	98.6443	3338.78	-1.70131	2174	-2.02356	2476	24.7828	99.5387	30.7559
2475	98.6408	3340.71	-1.57644	2175	-2.00148	2475	24.778	99.5439	30.7502
2474	98.6254	3342.64	-1.48695	2176	-1.99341	2474	24.7745	99.5505	30.7446
2473	98.6016	3344.57	-1.4145	2177	-2.00274	2473	24.7712	99.5574	30.7392
2472	98.5709	3346.5	-1.3228	2178	-2.02657	2472	24.7681	99.5627	30.7341
2471	98.5341	3348.42	-1.20446	2179	-2.06252	2471	24.766	99.565	30.7294
2470	98.4961	3350.35	-1.11061	2180	-2.1077	2470	24.7647	99.5656	30.725
2469	98.4648	3352.28	-1.04361	2181	-2.15248	2469	24.7628	99.5662	30.721
2468	98.4443	3354.21	-0.98363	2182	-2.18173	2468	24.7601	99.567	30.7174
2467	98.4312	3356.14	-0.90104	2183	-2.1842	2467	24.7571	99.5669	30.7141
2466	98.4186	3358.07	-0.79633	2184	-2.15843	2466	24.7541	99.5664	30.711
2465	98.4035	3360	-0.71131	2185	-2.11007	2465	24.7514	99.5677	30.7081
2464	98.388	3361.93	-0.66405	2186	-2.04748	2464	24.7497	99.5724	30.7052
2463	98.3755	3363.86	-0.62529	2187	-1.9812	2463	24.7495	99.5792	30.7025
2462	98.3673	3365.78	-0.59234	2188	-1.92599	2462	24.7495	99.5854	30.6997
2461	98.3639	3367.71	-0.57687	2189	-1.90085	2461	24.748	99.5895	30.6969
2460	98.3671	3369.64	-0.58701	2190	-1.92241	2460	24.7451	99.5915	30.694
2459	98.3791	3371.57	-0.58838	2191	-1.9919	2459	24.7418	99.5918	30.691
2458	98.3983	3373.5	-0.58339	2192	-2.08692	2458	24.7382	99.5897	30.6879
2457	98.4188	3375.43	-0.5608	2193	-2.17122	2457	24.7332	99.5845	30.6846
2456	98.4324	3377.36	-0.51373	2194	-2.21756	2456	24.7267	99.5768	30.6812
2455	98.4326	3379.29	-0.4689	2195	-2.22114	2455	24.7209	99.5682	30.6776
2454	98.4166	3381.21	-0.42532	2196	-2.19316	2454	24.717	99.56	30.6739
2453	98.3863	3383.14	-0.378	2197	-2.14872	2453	24.7141	99.5538	30.67
2452	98.3477	3385.07	-0.32952	2198	-2.10347	2452	24.711	99.551	30.666
2451	98.3101	3387	-0.29072	2199	-2.07338	2451	24.7074	99.5528	30.6619
2450	98.2836	3388.93	-0.25071	2200	-2.06762	2450	24.7039	99.5585	30.6578
2449	98.2755	3390.86	-0.20795	2201	-2.07993	2449	24.7006	99.5663	30.6535
2448	98.287	3392.79	-0.18756	2202	-2.09104	2448	24.6969	99.5739	30.6492
2447	98.3122	3394.72	-0.1709	2203	-2.08188	2447	24.6925	99.58	30.6448
2446	98.3397	3396.64	-0.15245	2204	-2.04803	2446	24.6873	99.5836	30.6403
2445	98.3562	3398.57	-0.16263	2205	-2.00761	2445	24.6819	99.5844	30.6357
2444	98.3517	3400.5	-0.19348	2206	-1.9951	2444	24.6772	99.5822	30.6311
2443	98.325	3402.43	-0.22154	2207	-2.03846	2443	24.6732	99.577	30.6264
2442	98.2863	3404.36	-0.23232	2208	-2.1334	2442	24.6694	99.5682	30.6217
2441	98.2518	3406.29	-0.24313	2209	-2.24016	2441	24.6651	99.555	30.6171
2440	98.2346	3408.22	-0.26152	2210	-2.30946	2440	24.6609	99.5375	30.6125
2439	98.2398	3410.15	-0.28193	2211	-2.31321	2439	24.6573	99.5185	30.6082
2438	98.2652	3412.08	-0.26908	2212	-2.25378	2438	24.6541	99.5024	30.604
2437	98.3049	3414	-0.21588	2213	-2.15483	2437	24.6507	99.4927	30.6
2436	98.3488	3415.93	-0.169	2214	-2.05035	2436	24.6471	99.4901	30.5963
2435	98.3843	3417.86	-0.16739	2215	-1.9742	2435	24.6439	99.4929	30.5927
2434	98.4013	3419.79	-0.19191	2216	-1.94471	2434	24.6411	99.4986	30.5894
2433	98.3986	3421.72	-0.20463	2217	-1.95369	2433	24.6383	99.504	30.5861
2432	98.3815	3423.65	-0.21188	2218	-1.97436	2432	24.6355	99.5057	30.5831
2431	98.3544	3425.58	-0.23235	2219	-1.98117	2431	24.6325	99.5011	30.5802
2430	98.3188	3427.51	-0.27478	2220	-1.96209	2430	24.6289	99.4917	30.5774
2429	98.2792	3429.43	-0.32447	2221	-1.91945	2429	24.625	99.4826	30.5749
2428	98.2453	3431.36	-0.34963	2222	-1.86792	2428	24.6216	99.4804	30.5725
2427	98.2255	3433.29	-0.33557	2223	-1.8316	2427	24.6191	99.4884	30.5705
2426	98.2201	3435.22	-0.33063	2224	-1.8325	2426	24.617	99.5052	30.5687
2425	98.2235	3437.15	-0.34403	2225	-1.87455	2425	24.6144	99.526	30.5671
2424	98.233	3439.08	-0.3022	2226	-1.94022	2424	24.6118	99.5446	30.5659
2423	98.2479	3441.01	-0.23269	2227	-2.00504	2423	24.61	99.5554	30.565
2422	98.263	3442.94	-0.18021	2228	-2.05395	2422	24.6087	99.5557	30.5644
2421	98.2636	3444.87	-0.14826	2229	-2.0825	2421	24.6069	99.5459	30.5641
2420	98.2364	3446.79	-0.15161	2230	-2.08768	2420	24.6047	99.5293	30.564
2419	98.1827	3448.72	-0.1849	2231	-2.06423	2419	24.6024	99.5105	30.5643
2418	98.1199	3450.65	-0.24045	2232	-2.01144	2418	24.6001	99.4946	30.565
2417	98.0693	3452.58	-0.28646	2233	-1.94181	2417	24.5974	99.4863	30.5659
2416	98.0443	3454.51	-0.30884	2234	-1.8809	2416	24.5941	99.4878	30.5672
2415	98.0477	3456.44	-0.31802	2235	-1.85518	2415	24.5907	99.4964	30.5688
2414	98.0776	3458.37	-0.29581	2236	-1.87619	2414	24.5871	99.5057	30.5707
2413	98.1296	3460.3	-0.27678	2237	-1.93338	2413	24.5836	99.5103	30.573
2412	98.1947	3462.22	-0.28295	2238	-2.00212	2412	24.5806	99.509	30.5757
2411	98.2581	3464.15	-0.32124	2239	-2.05942	2411	24.5783	99.5041	30.5786
2410	98.304	3466.08	-0.36822	2240	-2.09439	2410	24.5754	99.4983	30.5816
2409	98.3253	3468.01	-0.39499	2241	-2.10799	2409	24.571	99.493	30.5848
2408	98.3276	3469.94	-0.41803	2242	-2.10705	2408	24.5662	99.4888	30.5878
2407	98.3221	3471.87	-0.41507	2243	-2.09929	2407	24.5623	99.4874	30.5906
2406	98.3148	3473.8	-0.3652	2244	-2.09168	2406	24.5591	99.4905	30.593
2405	98.3019	3475.73	-0.34494	2245	-2.09105	2405	24.5558	99.4995	30.5947
2404	98.2766	3477.66	-0.35559	2246	-2.10388	2404	24.5529	99.515	30.5956
2403	98.2389	3479.58	-0.3443	2247	-2.13265	2403	24.5512	99.5368	30.5956
2402	98.1982	3481.51	-0.34205	2248	-2.17002	2402	24.5499	99.5627	30.5948
2401	98.1675	3483.44	-0.3865	2249	-2.19817	2401	24.5473	99.5869	30.593
2400	98.1543	3485.37	-0.44761	2250	-2.19758	2400	24.5427	99.6009	30.5904
2399	98.1578	3487.3	-0.49431	2251	-2.15913	2399	24.5373	99.5987	30.5872
2398	98.1717	3489.23	-0.53269	2252	-2.0886	2398	24.5319	99.5803	30.5835
2397	98.1878	3491.16	-0.56636	2253	-2.00158	2397	24.5264	99.5519	30.5794
2396	98.1984	3493.09	-0.57608	2254	-1.917	2396	24.5211	99.5212	30.5752
2395	98.1988	3495.01	-0.52299	2255	-1.85412	2395	24.5172	99.4935	30.5709
2394	98.1886	3496.94	-0.42421	2256	-1.8289	2394	24.515	99.4717	30.5666
2393	98.1725	3498.87	-0.32642	2257	-1.84577	2393	24.5137	99.4565	30.5624
2392	98.1579	3500.8	-0.24132	2258	-1.8904	2392	24.5121	99.4449	30.5584
2391	98.1493	3502.73	-0.16979	2259	-1.93363	2391	24.51	99.4303	30.5544
2390	98.1452	3504.66	-0.1478	2260	-1.94752	2390	24.5078	99.4056	30.5505
2389	98.1371	3506.59	-0.17399	2261	-1.9223	2389	24.5057	99.3678	30.5465
2388	98.1143	3508.52	-0.25814	2262	-1.8705	2388	24.5034	99.3186	30.5423
2387	98.0689	3510.45	-0.40081	2263	-1.8162	2387	24.5007	99.2619	30.5379
2386	98.002	3512.37	-0.56522	2264	-1.77989	2386	24.4981	99.2026	30.5332
2385	97.9252	3514.3	-0.64731	2265	-1.76994	2385	24.4959	99.15	30.5281
2384	97.8575	3516.23	-0.64967	2266	-1.78336	2384	24.4939	99.12	30.5227
2383	97.8168	3518.16	-0.60872	2267	-1.81052	2383	24.4915	99.1315	30.5172
2382	97.8119	3520.09	-0.46922	2268	-1.83996	2382	24.4877	99.1966	30.5116
2381	97.842	3522.02	-0.28366	2269	-1.86246	2381	24.4829	99.3145	30.5061
2380	97.9022	3523.95	-0.18045	2270	-1.87329	2380	24.478	99.4696	30.501
2379	97.9864	3525.88	-0.19804	2271	-1.87174	2379	24.4741	99.6336	30.4963
2378	98.0855	3527.8	-0.25875	2272	-1.85888	2378	24.4708	99.772	30.4922
2377	98.182	3529.73	-0.36324	2273	-1.83642	2377	24.4674	99.8534	30.4887
2376	98.2533	3531.66	-0.57077	2274	-1.80674	2376	24.4644	99.862	30.486
2375	98.2816	3533.59	-0.76117	2275	-1.77205	2375	24.4623	99.8037	30.4841
2374	98.2591	3535.52	-0.88064	2276	-1.7343	2374	24.4602	99.7004	30.4829
2373	98.1885	3537.45	-0.94442	2277	-1.69778	2373	24.458	99.5786	30.4824
2372	98.0827	3539.38	-0.94862	2278	-1.67256	2372	24.4576	99.4599	30.4825
2371	97.9702	3541.31	-0.9479	2279	-1.67134	2371	24.4588	99.3608	30.4833
2370	97.894	3543.23	-0.98133	2280	-1.69961	2370	24.4594	99.2944	30.4844
2369	97.8911	3545.16	-1.03114	2281	-1.74834	2369	24.4611	99.2701	30.4859
2368	97.9707	3547.09	-1.02398	2282	-1.7975	2368	24.4649	99.2885	30.4873
2367	98.1147	3549.02	-1.01194	2283	-1.82812	2367	24.466	99.3387	30.4883
2366	98.2891	3550.95	-1.03505	2284	-1.83194	2366	24.4677	99.4005	30.488
2365	98.4549	3552.88	-1.04258	2285	-1.8118	2365	24.4712	99.4504	30.4862
2364	98.5758	3554.81	-1.04687	2286	-1.77552	2364	24.4683	99.4641	30.4823
2363	98.6352	3556.74	-1.0492	2287	-1.73086	2363	24.4638	99.4226	30.4757
2362	98.656	3558.67	-1.05008	2288	-1.68538	2362	24.4568	99.327	30.4661
2361	98.6913	3560.59	-1.0541	2289	-1.64816	2361	24.4454	99.2063	30.4532
2360	98.7877	3562.52	-1.06162	2290	-1.62658	2360	24.4318	99.1031	30.4375
2359	98.9565	3564.45	-1.0693	2291	-1.6199	2359	24.4167	99.0489	30.4202
2358	99.179	3566.38	-1.07342	2292	-1.61824	2358	24.4058	99.054	30.4032
2357	99.4222	3568.31	-1.0856	2293	-1.61289	2357	24.3899	99.1144	30.3882
2356	99.6353	3570.24	-1.09839	2294	-1.60685	2356	24.3826	99.2133	30.3767
2355	99.7599	3572.17	-1.11763	2295	-1.61124	2355	24.3831	99.32	30.3696
2354	99.7606	3574.1	-1.14071	2296	-1.63067	2354	24.3808	99.398	30.3675
2353	99.6612	3576.02	-1.16632	2297	-1.65507	2353	24.3906	99.4256	30.3712
2352	99.5488	3577.95	-1.19418	2298	-1.66827	2352	24.4026	99.413	30.3802
2351	99.5092	3579.88	-1.22303	2299	-1.65975	2351	24.4176	99.3939	30.3932
2350	99.5551	3581.81	-1.25273	2300	-1.62694	2350	24.4199	99.3923	30.4081
2349	99.6251	3583.74	-1.28412	2301	-1.56845	2349	24.4069	99.4014	30.4223
2348	99.6518	3585.67	-1.31106	2302	-1.4844	2348	24.3989	99.4002	30.4339
2347	99.6055	3587.6	-1.32889	2303	-1.38222	2347	24.3834	99.3731	30.4418
2346	99.4842	3589.53	-1.3431	2304	-1.27965	2346	24.3754	99.3162	30.445
2345	99.3084	3591.46	-1.35557	2305	-1.19568	2345	24.3636	99.2381	30.443
2344	99.1141	3593.38	-1.34628	2306	-1.14062	2344	24.3549	99.1591	30.4364
2343	98.9519	3595.31	-1.36613	2307	-1.11124	2343	24.3606	99.1066	30.4265
2342	98.8752	3597.24	-1.35931	2308	-1.09662	2342	24.3616	99.1076	30.4147
2341	98.9029	3599.17	-1.33451	2309	-1.08152	2341	24.3644	99.1812	30.4022
2340	98.9972	3601.1	-1.30423	2310	-1.05228	2340	24.3387	99.3216	30.3893
2339	99.0908	3603.03	-1.27695	2311	-0.9987	2339	24.3382	99.4923	30.3763
2338	99.1486	3604.96	-1.25251	2312	-0.92338	2338	24.2984	99.6431	30.3638
2337	99.1835	3606.89	-1.22881	2313	-0.83947	2337	24.3839	99.7351	30.3525
2336	99.2191	3608.81	-1.20886	2314	-0.7666	2336	24.5441	99.7589	30.3427
2335	99.265	3610.74	-1.20596	2315	-0.7165	2335	24.3822	99.7349	30.3339
2334	99.3085	3612.67	-1.22477	2316	-0.69252	2334	24.0706	99.69	30.3255
2333	99.332	3614.6	-1.30452	2317	-0.68932	2333	23.6125	99.6414	30.3172
2332	99.3284	3616.53	-1.37313	2318	-0.70019	2332	23.095	99.5907	30.309
2331	99.2994	3618.46	-1.44752	2319	-0.71325	2331	22.5744	99.5319	30.301
2330	99.254	3620.39	-1.52907	2320	-0.71697	2330	22.1106	99.4576	30.2931
2329	99.2032	3622.32	-1.61585	2321	-0.70604	2329	21.7906	99.3646	30.2853
2328	99.1611	3624.25	-1.69817	2322	-0.68646	2328	21.6199	99.2592	30.2774
2327	99.1361	3626.17	-1.7603	2323	-0.66609	2327	21.7539	99.1573	30.2692
2326	99.1174	3628.1	-1.79864	2324	-0.6456	2326	21.9752	99.0798	30.2607
2325	99.0868	3630.03	-1.81926	2325	-0.62087	2325	21.9938	99.0468	30.2523
2324	99.0343	3631.96	-1.80849	2326	-0.59287	2324	22.0573	99.0649	30.2441
2323	98.9675	3633.89	-1.75966	2327	-0.56535	2323	22.0897	99.1218	30.2366
2322	98.9013	3635.82	-1.69513	2328	-0.54026	2322	22.1389	99.1867	30.2301
2321	98.8472	3637.75	-1.62035	2329	-0.50897	2321	22.1893	99.2302	30.2248
2320	98.8141	3639.68	-1.54897	2330	-0.46702	2320	22.2584	99.2396	30.2207
2319	98.8076	3641.6	-1.49097	2331	-0.4161	2319	22.3421	99.2238	30.2176
2318	98.8296	3643.53	-1.45126	2332	-0.36866	2318	22.4387	99.1996	30.2152
2317	98.8713	3645.46	-1.43096	2333	-0.33795	2317	22.5403	99.1785	30.2133
2316	98.912	3647.39	-1.4301	2334	-0.32765	2316	22.641	99.1622	30.2118
2315	98.9264	3649.32	-1.43173	2335	-0.32855	2315	22.7317	99.1486	30.2106
2314	98.8977	3651.25	-1.41448	2336	-0.32822	2314	22.8165	99.1328	30.2096
2313	98.828	3653.18	-1.39552	2337	-0.32691	2313	22.8848	99.1112	30.2088
2312	98.735	3655.11	-1.40432	2338	-0.34498	2312	22.9641	99.0822	30.2081
2311	98.6423	3657.04	-1.42453	2339	-0.40508	2311	23.003	99.0517	30.2074
2310	98.5654	3658.96	-1.4386	2340	-0.51705	2310	23.0265	99.0297	30.2064
2309	98.5095	3660.89	-1.44713	2341	-0.65813	2309	23.1459	99.0273	30.2051
2308	98.4732	3662.82	-1.45466	2342	-0.78694	2308	23.305	99.0468	30.2031
2307	98.4532	3664.75	-1.45978	2343	-0.87082	2307	23.4971	99.0789	30.2
2306	98.4431	3666.68	-1.45371	2344	-0.90027	2306	23.6893	99.1047	30.1955
2305	98.4326	3668.61	-1.4338	2345	-0.87837	2305	23.866	99.1075	30.1895
2304	98.4148	3670.54	-1.3998	2346	-0.81196	2304	24.0141	99.0803	30.182
2303	98.3921	3672.47	-1.37807	2347	-0.71809	2303	24.114	99.0296	30.173
2302	98.372	3674.39	-1.40086	2348	-0.62656	2302	24.1651	98.9679	30.1628
2301	98.3531	3676.32	-1.39141	2349	-0.56444	2301	24.125	98.9101	30.1517
2300	98.3247	3678.25	-1.3877	2350	-0.53922	2300	24.0651	98.869	30.1399
2299	98.2801	3680.18	-1.41285	2351	-0.52132	2299	24.0677	98.8544	30.128
2298	98.2304	3682.11	-1.4582	2352	-0.46895	2298	24.0533	98.8687	30.1161
2297	98.1945	3684.04	-1.52169	2353	-0.37695	2297	24.0471	98.9056	30.1043
2296	98.1796	3685.97	-1.5963	2354	-0.28474	2296	24.0355	98.9519	30.0929
2295	98.1735	3687.9	-1.6783	2355	-0.23647	2295	24.0281	98.9945	30.0817
2294	98.1612	3689.83	-1.79309	2356	-0.24163	2294	24.0192	99.0265	30.0709
2293	98.1412	3691.75	-1.89859	2357	-0.29416	2293	24.012	99.0498	30.0603
2292	98.1237	3693.68	-1.9976	2358	-0.39857	2292	24.0053	99.072	30.0501
2291	98.1142	3695.61	-2.03263	2359	-0.56662	2291	24.0009	99.1014	30.04
2290	98.1079	3697.54	-2.08193	2360	-0.78114	2290	23.9952	99.1413	30.0301
2289	98.0976	3699.47	-2.10275	2361	-0.98649	2289	23.9889	99.1895	30.0204
2288	98.0818	3701.4	-2.08311	2362	-1.13148	2288	23.9817	99.2397	30.0108
2287	98.0631	3703.33	-2.03446	2363	-1.20363	2287	23.9753	99.2839	30.0013
2286	98.0429	3705.26	-1.97978	2364	-1.21727	2286	23.9681	99.3139	29.9918
2285	98.0224	3707.18	-1.95931	2365	-1.18578	2285	23.9603	99.3244	29.9822
2284	98.0085	3709.11	-1.85985	2366	-1.12137	2284	23.9527	99.3171	29.9727
2283	98.0137	3711.04	-1.75006	2367	-1.05733	2283	23.9462	99.3003	29.9633
2282	98.0479	3712.97	-1.67167	2368	-1.03918	2282	23.9397	99.2853	29.9538
2281	98.1081	3714.9	-1.63403	2369	-1.08717	2281	23.9324	99.279	29.9445
2280	98.176	3716.83	-1.64963	2370	-1.17381	2280	23.9252	99.2811	29.9353
2279	98.228	3718.76	-1.68708	2371	-1.2469	2279	23.9185	99.2865	29.9264
2278	98.2495	3720.69	-1.76035	2372	-1.272	2278	23.9115	99.2902	29.9178
2277	98.2424	3722.61	-1.84371	2373	-1.24647	2277	23.904	99.2898	29.9094
2276	98.2175	3724.54	-1.94331	2374	-1.1883	2276	23.8977	99.2857	29.9014
2275	98.1826	3726.47	-2.04184	2375	-1.12597	2275	23.8926	99.2805	29.8935
2274	98.1377	3728.4	-2.02973	2376	-1.09268	2274	23.8872	99.2783	29.8857
2273	98.0819	3730.33	-2.03795	2377	-1.11612	2273	23.8801	99.2843	29.8781
2272	98.0205	3732.26	-2.00963	2378	-1.20438	2272	23.8735	99.3016	29.8705
2271	97.9626	3734.19	-1.94004	2379	-1.34014	2271	23.8679	99.3281	29.8629
2270	97.9142	3736.12	-1.85363	2380	-1.48985	2270	23.8617	99.358	29.8554
2269	97.8779	3738.05	-1.76072	2381	-1.62046	2269	23.8541	99.3851	29.8478
2268	97.8566	3739.97	-1.65051	2382	-1.71067	2268	23.8462	99.4066	29.8403
2267	97.8529	3741.9	-1.51339	2383	-1.75242	2267	23.8396	99.4214	29.8328
2266	97.8617	3743.83	-1.37788	2384	-1.74779	2266	23.833	99.4278	29.8254
2265	97.8687	3745.76	-1.27235	2385	-1.70718	2265	23.8255	99.4234	29.818
2264	97.8618	3747.69	-1.19124	2386	-1.64736	2264	23.8185	99.4071	29.8108
2263	97.8429	3749.62	-1.11946	2387	-1.5865	2263	23.813	99.3795	29.8037
2262	97.8278	3751.55	-1.03832	2388	-1.53739	2262	23.8083	99.3441	29.7967
2261	97.8325	3753.48	-0.97318	2389	-1.50496	2261	23.8031	99.3094	29.79
2260	97.8613	3755.4	-0.94249	2390	-1.48875	2260	23.7979	99.2894	29.7836
2259	97.9069	3757.33	-0.93836	2391	-1.4857	2259	23.7937	99.2971	29.7774
2258	97.9559	3759.26	-0.9338	2392	-1.49063	2258	23.7894	99.3356	29.7716
2257	97.9941	3761.19	-0.93601	2393	-1.497	2257	23.7846	99.394	29.7661
2256	98.0104	3763.12	-0.95136	2394	-1.49976	2256	23.7802	99.454	29.7611
2255	98.0002	3765.05	-0.98032	2395	-1.49757	2255	23.7769	99.4985	29.7563
2254	97.966	3766.98	-1.02152	2396	-1.49151	2254	23.7735	99.5172	29.7518
2253	97.9137	3768.91	-1.05076	2397	-1.48241	2253	23.7689	99.5097	29.7475
2252	97.851	3770.84	-1.06656	2398	-1.46988	2252	23.7646	99.4871	29.7434
2251	97.7859	3772.76	-1.08545	2399	-1.45314	2251	23.7619	99.4627	29.7396
2250	97.7326	3774.69	-1.10741	2400	-1.4319	2250	23.7597	99.4472	29.7358
2249	97.7054	3776.62	-1.12357	2401	-1.40749	2249	23.7565	99.4397	29.7322
2248	97.7095	3778.55	-1.12424	2402	-1.38457	2248	23.7529	99.4303	29.7288
2247	97.7379	3780.48	-1.10754	2403	-1.37022	2247	23.7502	99.4077	29.7256
2246	97.7777	3782.41	-1.0986	2404	-1.36939	2246	23.7477	99.3665	29.7226
2245	97.8174	3784.34	-1.08454	2405	-1.38067	2245	23.7442	99.3099	29.7198
2244	97.8457	3786.27	-1.07134	2406	-1.397	2244	23.74	99.2499	29.7173
2243	97.8485	3788.19	-1.04715	2407	-1.41026	2243	23.736	99.2022	29.7151
2242	97.8174	3790.12	-1.02309	2408	-1.41621	2242	23.7317	99.177	29.7132
2241	97.7629	3792.05	-1.00377	2409	-1.41809	2241	23.7272	99.1747	29.7115
2240	97.7175	3793.98	-0.98582	2410	-1.4272	2240	23.723	99.1893	29.7103
2239	97.7166	3795.91	-0.96445	2411	-1.45651	2239	23.7194	99.2163	29.7094
2238	97.7762	3797.84	-0.94075	2412	-1.50888	2238	23.7151	99.2523	29.7088
2237	97.8849	3799.77	-0.90594	2413	-1.57126	2237	23.7095	99.2913	29.7084
2236	98.0144	3801.7	-0.87175	2414	-1.62313	2236	23.7041	99.3247	29.7082
2235	98.1343	3803.63	-0.84729	2415	-1.65138	2235	23.6999	99.3475	29.708
2234	98.2191	3805.55	-0.81478	2416	-1.65509	2234	23.6956	99.3608	29.7076
2233	98.2538	3807.48	-0.78169	2417	-1.6383	2233	23.6902	99.3681	29.707
2232	98.2412	3809.41	-0.75096	2418	-1.60475	2232	23.6846	99.3707	29.7058
2231	98.2008	3811.34	-0.72017	2419	-1.5618	2231	23.6801	99.3702	29.7041
2230	98.1548	3813.27	-0.68641	2420	-1.52287	2230	23.676	99.3697	29.7015
2229	98.1143	3815.2	-0.65122	2421	-1.49896	2229	23.6709	99.3707	29.6981
2228	98.0824	3817.13	-0.60818	2422	-1.48825	2228	23.6651	99.3711	29.6938
2227	98.0685	3819.06	-0.55174	2423	-1.4787	2227	23.6592	99.3677	29.6885
2226	98.0903	3820.98	-0.48779	2424	-1.46099	2226	23.6531	99.3619	29.6823
2225	98.1539	3822.91	-0.43445	2425	-1.43554	2225	23.6464	99.3588	29.6752
2224	98.2377	3824.84	-0.37806	2426	-1.40673	2224	23.6397	99.362	29.6673
2223	98.3039	3826.77	-0.33738	2427	-1.37566	2223	23.633	99.3732	29.6587
2222	98.3278	3828.7	-0.3033	2428	-1.34215	2222	23.6252	99.3939	29.6495
2221	98.3139	3830.63	-0.27358	2429	-1.31038	2221	23.6161	99.424	29.6398
2220	98.2842	3832.56	-0.24438	2430	-1.28786	2220	23.6067	99.4562	29.6298
2219	98.2567	3834.49	-0.2167	2431	-1.27835	2219	23.5977	99.4785	29.6195
2218	98.2352	3836.42	-0.18267	2432	-1.27931	2218	23.5881	99.4853	29.609
2217	98.2142	3838.34	-0.18748	2433	-1.28722	2217	23.5776	99.4838	29.5986
2216	98.1889	3840.27	-0.15512	2434	-1.30272	2216	23.5677	99.4861	29.5882
2215	98.1575	3842.2	-0.12267	2435	-1.32826	2215	23.5593	99.4974	29.5778
2214	98.1204	3844.13	-0.10374	2436	-1.36189	2214	23.5513	99.5132	29.5676
2213	98.0789	3846.06	-0.10039	2437	-1.39556	2213	23.543	99.5275	29.5576
2212	98.0386	3847.99	-0.10017	2438	-1.41976	2212	23.5352	99.537	29.5477
2211	98.0131	3849.92	-0.09886	2439	-1.42848	2211	23.5285	99.539	29.538
2210	98.0186	3851.85	-0.08831	2440	-1.4205	2210	23.5215	99.5291	29.5285
2209	98.0582	3853.77	-0.07442	2441	-1.39857	2209	23.5133	99.5064	29.5191
2208	98.1092	3855.7	-0.06854	2442	-1.36938	2208	23.5049	99.479	29.51
2207	98.136	3857.63	-0.09357	2443	-1.34371	2207	23.4971	99.4625	29.5009
2206	98.1208	3859.56	-0.07566	2444	-1.33344	2206	23.4893	99.4698	29.4919
2205	98.0825	3861.49	-0.0711	2445	-1.34542	2205	23.4808	99.5024	29.483
2204	98.063	3863.42	-0.06728	2446	-1.37665	2204	23.4728	99.5495	29.474
2203	98.0914	3865.35	-0.06584	2447	-1.4154	2203	23.4658	99.595	29.4651
2202	98.1614	3867.28	-0.0707	2448	-1.44819	2202	23.459	99.6247	29.4562
2201	98.2385	3869.2	-0.07241	2449	-1.46713	2201	23.4515	99.632	29.4472
2200	98.2864	3871.13	-0.07384	2450	-1.47189	2200	23.444	99.615	29.4384
2199	98.286	3873.06	-0.07964	2451	-1.46604	2199	23.437	99.5762	29.4296
2198	98.2378	3874.99	-0.09696	2452	-1.45292	2198	23.4294	99.5234	29.421
2197	98.1538	3876.92	-0.12587	2453	-1.43527	2197	23.4208	99.4714	29.4125
2196	98.0524	3878.85	-0.15776	2454	-1.41708	2196	23.4128	99.4354	29.4042
2195	97.9592	3880.78	-0.18743	2455	-1.40343	2195	23.4061	99.4216	29.3962
2194	97.903	3882.71	-0.21466	2456	-1.39752	2194	23.3994	99.4229	29.3882
2193	97.9019	3884.64	-0.23989	2457	-1.39858	2193	23.3917	99.4269	29.3804
2192	97.9501	3886.56	-0.26718	2458	-1.40385	2192	23.3842	99.4267	29.3728
2191	98.0206	3888.49	-0.29195	2459	-1.4126	2191	23.3779	99.4225	29.3654
2190	98.0829	3890.42	-0.32151	2460	-1.42722	2190	23.3714	99.4155	29.3581
2189	98.1202	3892.35	-0.35335	2461	-1.44942	2189	23.3639	99.4047	29.3509
2188	98.1321	3894.28	-0.38732	2462	-1.47565	2188	23.3564	99.3918	29.344
2187	98.1292	3896.21	-0.42063	2463	-1.49765	2187	23.3504	99.3833	29.3373
2186	98.1249	3898.14	-0.45195	2464	-1.5088	2186	23.345	99.3867	29.3308
2185	98.1295	3900.07	-0.46723	2465	-1.5095	2185	23.3393	99.4042	29.3245
2184	98.1433	3901.99	-0.49355	2466	-1.50535	2184	23.3338	99.4334	29.3183
2183	98.154	3903.92	-0.53434	2467	-1.50024	2183	23.329	99.4723	29.3122
2182	98.1439	3905.85	-0.5641	2468	-1.493	2182	23.3238	99.5207	29.3061
2181	98.1055	3907.78	-0.58475	2469	-1.481	2181	23.3173	99.5757	29.3001
2180	98.0519	3909.71	-0.59695	2470	-1.4647	2180	23.3104	99.627	29.2942
2179	98.0114	3911.64	-0.59618	2471	-1.44676	2179	23.304	99.6587	29.2884
2178	98.007	3913.57	-0.58381	2472	-1.42788	2178	23.2972	99.6581	29.2826
2177	98.0414	3915.5	-0.56113	2473	-1.40659	2177	23.2898	99.6252	29.2769
2176	98.1007	3917.43	-0.52776	2474	-1.38373	2176	23.2827	99.5738	29.2713
2175	98.1698	3919.35	-0.48529	2475	-1.36537	2175	23.2765	99.5243	29.2658
2174	98.2408	3921.28	-0.46415	2476	-1.35984	2174	23.2705	99.4918	29.2604
2173	98.3057	3923.21	-0.45279	2477	-1.37118	2173	23.2644	99.4813	29.2551
2172	98.3527	3925.14	-0.43108	2478	-1.39455	2172	23.2592	99.4909	29.2499
2171	98.3772	3927.07	-0.41029	2479	-1.41712	2171	23.2552	99.5171	29.2449
2170	98.3904	3929	-0.39227	2480	-1.4249	2170	23.2506	99.5563	29.2401
2169	98.4022	3930.93	-0.37399	2481	-1.41179	2169	23.2446	99.6028	29.2356
2168	98.3968	3932.86	-0.35698	2482	-1.38403	2168	23.239	99.6489	29.2314
2167	98.3408	3934.78	-0.34248	2483	-1.35581	2167	23.2349	99.6878	29.2277
2166	98.2235	3936.71	-0.3313	2484	-1.34003	2166	23.2311	99.7146	29.2243
2165	98.0808	3938.64	-0.32246	2485	-1.34241	2165	23.2263	99.7277	29.2214
2164	97.9683	3940.57	-0.31396	2486	-1.36141	2164	23.2221	99.7277	29.2188
2163	97.9204	3942.5	-0.30274	2487	-1.39003	2163	23.2195	99.7156	29.2165
2162	97.9431	3944.43	-0.28643	2488	-1.4165	2162	23.2173	99.691	29.2145
2161	98.0357	3946.36	-0.27024	2489	-1.42692	2161	23.2137	99.6572	29.2128
2160	98.1961	3948.29	-0.25942	2490	-1.41209	2160	23.209	99.6258	29.2114
2159	98.4038	3950.22	-0.25246	2491	-1.37401	2159	23.2047	99.6111	29.2103
2158	98.613	3952.14	-0.24758	2492	-1.32604	2158	23.2002	99.6165	29.2095
2157	98.7746	3954.07	-0.21524	2493	-1.2862	2157	23.195	99.63	29.2091
2156	98.864	3956	-0.17633	2494	-1.26878	2156	23.19	99.6362	29.2092
2155	98.8823	3957.93	-0.16216	2495	-1.27942	2155	23.186	99.6328	29.2096
2154	98.8379	3959.86	-0.16926	2496	-1.31448	2154	23.182	99.6309	29.2104
2153	98.7368	3961.79	-0.1758	2497	-1.36325	2153	23.1768	99.6398	29.2115
2152	98.5943	3963.72	-0.17983	2498	-1.41149	2152	23.1713	99.6577	29.2129
2151	98.445	3965.65	-0.17763	2499	-1.44559	2151	23.1666	99.6772	29.2146
2150	98.3342	3967.57	-0.15033	2500	-1.45629	2150	23.1619	99.6948	29.2163
2149	98.2994	3969.5	-0.12692	2501	-1.4409	2149	23.1563	99.7092	29.2179
2148	98.3526	3971.43	-0.12076	2502	-1.40378	2148	23.1505	99.7168	29.2194
2147	98.4765	3973.36	-0.0944	2503	-1.35542	2147	23.1453	99.7123	29.2206
2146	98.6337	3975.29	-0.09071	2504	-1.31005	2146	23.1403	99.694	29.2213
2145	98.7832	3977.22	-0.13236	2505	-1.28041	2145	23.1351	99.6665	29.2214
2144	98.894	3979.15	-0.19344	2506	-1.27094	2144	23.13	99.639	29.2207
2143	98.9519	3981.08	-0.24789	2507	-1.27555	2143	23.1254	99.622	29.2192
2142	98.9567	3983.01	-0.28416	2508	-1.28401	2142	23.1203	99.623	29.2168
2141	98.9194	3984.93	-0.28032	2509	-1.29127	2141	23.1143	99.6418	29.2135
2140	98.859	3986.86	-0.23591	2510	-1.29847	2140	23.1084	99.6709	29.2094
2139	98.8017	3988.79	-0.20737	2511	-1.30546	2139	23.1026	99.7003	29.2047
2138	98.7698	3990.72	-0.20803	2512	-1.30708	2138	23.0955	99.7238	29.1995
2137	98.7756	3992.65	-0.20908	2513	-1.29983	2137	23.0872	99.7355	29.1939
2136	98.8176	3994.58	-0.21581	2514	-1.2887	2136	23.0794	99.728	29.1882
2135	98.8843	3996.51	-0.22821	2515	-1.28265	2135	23.073	99.6963	29.1824
2134	98.962	3998.44	-0.24629	2516	-1.28495	2134	23.0667	99.6453	29.1767
2133	99.0382	4000.36	-0.27005	2517	-1.29242	2133	23.0601	99.5893	29.1712
2132	99.1035	--	--	2518	-1.30305	2132	23.0548	99.541	29.1658
2131	99.1502	--	--	2519	-1.31855	2131	23.0511	99.5059	29.1605
2130	99.173	--	--	2520	-1.33821	2130	23.0471	99.4836	29.1554
2129	99.1702	--	--	2521	-1.35579	2129	23.0414	99.4738	29.1504
2128	99.1466	--	--	2522	-1.3657	2128	23.0358	99.4763	29.1456
2127	99.115	--	--	2523	-1.36853	2127	23.0316	99.4887	29.141
2126	99.0919	--	--	2524	-1.3674	2126	23.0275	99.5063	29.1366
2125	99.0874	--	--	2525	-1.36197	2125	23.0224	99.5228	29.1323
2124	99.0983	--	--	2526	-1.35028	2124	23.0174	99.5312	29.1282
2123	99.1144	--	--	2527	-1.33398	2123	23.0138	99.5269	29.1243
2122	99.1291	--	--	2528	-1.31726	2122	23.0104	99.5108	29.1206
2121	99.1421	--	--	2529	-1.30169	2121	23.0057	99.4896	29.117
2120	99.1519	--	--	2530	-1.28686	2120	23.0003	99.47	29.1136
2119	99.1531	--	--	2531	-1.27674	2119	22.9958	99.4541	29.1103
2118	99.1447	--	--	2532	-1.28046	2118	22.9916	99.441	29.1071
2117	99.1357	--	--	2533	-1.30387	2117	22.9868	99.4304	29.1041
2116	99.1381	--	--	2534	-1.34201	2116	22.9819	99.4222	29.1011
2115	99.1564	--	--	2535	-1.38189	2115	22.9778	99.413	29.0983
2114	99.1875	--	--	2536	-1.41078	2114	22.9744	99.399	29.0956
2113	99.2296	--	--	2537	-1.41994	2113	22.971	99.3808	29.0929
2112	99.2854	--	--	2538	-1.40293	2112	22.9681	99.3661	29.0903
2111	99.3549	--	--	2539	-1.35651	2111	22.9657	99.3629	29.0879
2110	99.43	--	--	2540	-1.28661	2110	22.9632	99.3752	29.0856
2109	99.4987	--	--	2541	-1.21136	2109	22.9607	99.4011	29.0834
2108	99.552	--	--	2542	-1.1539	2108	22.9591	99.4358	29.0814
2107	99.5823	--	--	2543	-1.12961	2107	22.9577	99.4726	29.0795
2106	99.5801	--	--	2544	-1.13933	2106	22.9552	99.5041	29.0779
2105	99.539	--	--	2545	-1.17287	2105	22.9518	99.5255	29.0764
2104	99.4684	--	--	2546	-1.21655	2104	22.9495	99.5373	29.0752
2103	99.3958	--	--	2547	-1.25723	2103	22.9488	99.5437	29.0742
2102	99.3498	--	--	2548	-1.28406	2102	22.9473	99.5482	29.0733
2101	99.3393	--	--	2549	-1.29158	2101	22.9444	99.5498	29.0727
2100	99.3496	--	--	2550	-1.28313	2100	22.9419	99.5446	29.0723
2099	99.3587	--	--	2551	-1.26943	2099	22.9413	99.5276	29.0722
2098	99.3553	--	--	2552	-1.26229	2098	22.941	99.4965	29.0722
2097	99.3414	--	--	2553	-1.26868	2097	22.9398	99.4545	29.0724
2096	99.3255	--	--	2554	-1.28859	2096	22.9385	99.4108	29.0728
2095	99.3178	--	--	2555	-1.31643	2095	22.9382	99.3768	29.0734
2094	99.3306	--	--	2556	-1.34442	2094	22.938	99.3593	29.0742
2093	99.3724	--	--	2557	-1.36669	2093	22.9369	99.3572	29.0751
2092	99.4394	--	--	2558	-1.38181	2092	22.9359	99.364	29.0761
2091	99.5134	--	--	2559	-1.39135	2091	22.9351	99.372	29.0773
2090	99.571	--	--	2560	-1.39665	2090	22.934	99.3742	29.0787
2089	99.5948	--	--	2561	-1.39752	2089	22.9329	99.367	29.0804
2088	99.5784	--	--	2562	-1.39338	2088	22.9332	99.3529	29.0824
2087	99.5277	--	--	2563	-1.38412	2087	22.9348	99.3426	29.0848
2086	99.4594	--	--	2564	-1.37027	2086	22.936	99.3495	29.0875
2085	99.3956	--	--	2565	-1.35364	2085	22.9366	99.3802	29.0906
2084	99.3535	--	--	2566	-1.33797	2084	22.9393	99.4295	29.0941
2083	99.3386	--	--	2567	-1.32714	2083	22.9442	99.485	29.0979
2082	99.3475	--	--	2568	-1.32215	2082	22.9485	99.533	29.1018
2081	99.3711	--	--	2569	-1.32003	2081	22.9504	99.5635	29.106
2080	99.3948	--	--	2570	-1.31542	2080	22.952	99.5709	29.1104
2079	99.3977	--	--	2571	-1.30286	2079	22.9546	99.5551	29.1151
2078	99.3616	--	--	2572	-1.2794	2078	22.9568	99.5213	29.12
2077	99.2813	--	--	2573	-1.24786	2077	22.9575	99.4783	29.1252
2076	99.1682	--	--	2574	-1.21661	2076	22.9581	99.4366	29.1308
2075	99.044	--	--	2575	-1.19287	2075	22.9604	99.4078	29.1368
2074	98.933	--	--	2576	-1.17548	2074	22.9632	99.4026	29.1433
2073	98.8551	--	--	2577	-1.15689	2073	22.9655	99.4245	29.1502
2072	98.8182	--	--	2578	-1.13333	2072	22.9687	99.4638	29.1575
2071	98.8148	--	--	2579	-1.11042	2071	22.9736	99.5018	29.1653
2070	98.8284	--	--	2580	-1.09785	2070	22.9789	99.5232	29.1736
2069	98.8476	--	--	2581	-1.10085	2069	22.9832	99.5253	29.1823
2068	98.8731	--	--	2582	-1.11804	2068	22.9872	99.5151	29.1914
2067	98.9103	--	--	2583	-1.14435	2067	22.9908	99.5015	29.2011
2066	98.9586	--	--	2584	-1.17281	2066	22.9922	99.4918	29.2112
2065	99.0091	--	--	2585	-1.19485	2065	22.9916	99.4918	29.2219
2064	99.0524	--	--	2586	-1.20307	2064	22.992	99.5035	29.2331
2063	99.0852	--	--	2587	-1.1963	2063	22.9961	99.5222	29.2447
2062	99.1085	--	--	2588	-1.18153	2062	23.0027	99.5384	29.2566
2061	99.1226	--	--	2589	-1.16921	2061	23.0103	99.5458	29.2686
2060	99.1268	--	--	2590	-1.16456	2060	23.0191	99.546	29.2807
2059	99.1246	--	--	2591	-1.16218	2059	23.029	99.5453	29.2925
2058	99.1246	--	--	2592	-1.1501	2058	23.0374	99.5474	29.3037
2057	99.1306	--	--	2593	-1.12185	2057	23.0427	99.5492	29.3143
2056	99.1325	--	--	2594	-1.08487	2056	23.0466	99.5428	29.3242
2055	99.1072	--	--	2595	-1.05536	2055	23.0511	99.5208	29.3332
2054	99.0352	--	--	2596	-1.04393	2054	23.0558	99.4817	29.3414
2053	98.9186	--	--	2597	-1.04778	2053	23.0598	99.4327	29.3488
2052	98.7844	--	--	2598	-1.05637	2052	23.0639	99.3875	29.3555
2051	98.6706	--	--	2599	-1.061	2051	23.0688	99.36	29.3618
2050	98.6066	--	--	2600	-1.05779	2050	23.0734	99.3603	29.3675
2049	98.6009	--	--	2601	-1.04537	2049	23.0769	99.3922	29.373
2048	98.6431	--	--	2602	-1.0245	2048	23.0805	99.4516	29.3782
2047	98.7121	--	--	2603	-0.99911	2047	23.0849	99.5246	29.3835
2046	98.7832	--	--	2604	-0.97408	2046	23.089	99.5911	29.3887
2045	98.8288	--	--	2605	-0.95072	2045	23.092	99.6349	29.3939
2044	98.8258	--	--	2606	-0.92597	2044	23.0951	99.6525	29.3992
2043	98.7717	--	--	2607	-0.89667	2043	23.0987	99.6528	29.4046
2042	98.6937	--	--	2608	-0.86412	2042	23.1017	99.649	29.4101
2041	98.6318	--	--	2609	-0.8354	2041	23.1047	99.6521	29.416
2040	98.6068	--	--	2610	-0.8206	2040	23.1096	99.6707	29.4223
2039	98.6071	--	--	2611	-0.82708	2039	23.1167	99.7096	29.429
2038	98.6063	--	--	2612	-0.8535	2038	23.124	99.7662	29.4362
2037	98.5883	--	--	2613	-0.8886	2037	23.1307	99.8276	29.4439
2036	98.5501	--	--	2614	-0.91719	2036	23.1386	99.8756	29.4521
2035	98.4922	--	--	2615	-0.92873	2035	23.1479	99.8968	29.4607
2034	98.4175	--	--	2616	-0.92144	2034	23.1563	99.8882	29.4695
2033	98.3413	--	--	2617	-0.90077	2033	23.1631	99.8538	29.4785
2032	98.2893	--	--	2618	-0.87569	2032	23.1707	99.8001	29.4876
2031	98.2819	--	--	2619	-0.85501	2031	23.18	99.7359	29.4967
2030	98.3178	--	--	2620	-0.84374	2030	23.1884	99.6738	29.5057
2029	98.3763	--	--	2621	-0.84112	2029	23.1952	99.6288	29.5147
2028	98.4325	--	--	2622	-0.84211	2028	23.2026	99.6119	29.5237
2027	98.4723	--	--	2623	-0.84092	2027	23.2118	99.6243	29.5328
2026	98.4944	--	--	2624	-0.83374	2026	23.2205	99.6569	29.5418
2025	98.5038	--	--	2625	-0.81994	2025	23.2276	99.6925	29.5507
2024	98.504	--	--	2626	-0.80227	2024	23.2357	99.71	29.5595
2023	98.495	--	--	2627	-0.78516	2023	23.2463	99.6907	29.5683
2022	98.482	--	--	2628	-0.77144	2022	23.2569	99.6288	29.5769
2021	98.4775	--	--	2629	-0.76111	2021	23.2655	99.5386	29.5853
2020	98.493	--	--	2630	-0.75412	2020	23.2737	99.4509	29.5936
2019	98.5255	--	--	2631	-0.75285	2019	23.282	99.3956	29.6019
2018	98.5607	--	--	2632	-0.7594	2018	23.2881	99.3904	29.6104
2017	98.5868	--	--	2633	-0.77082	2017	23.292	99.4356	29.6193
2016	98.6011	--	--	2634	-0.77913	2016	23.2981	99.5161	29.6287
2015	98.6013	--	--	2635	-0.77676	2015	23.3092	99.6044	29.6388
2014	98.5797	--	--	2636	-0.76068	2014	23.3228	99.6694	29.6495
2013	98.5329	--	--	2637	-0.73203	2013	23.3365	99.6906	29.6608
2012	98.4776	--	--	2638	-0.69528	2012	23.3519	99.6716	29.6728
2011	98.4449	--	--	2639	-0.65931	2011	23.3697	99.6365	29.685
2010	98.4549	--	--	2640	-0.63584	2010	23.386	99.6103	29.6974
2009	98.4988	--	--	2641	-0.63243	2009	23.3978	99.6047	29.7098
2008	98.551	--	--	2642	-0.64554	2008	23.4076	99.6207	29.7222
2007	98.5931	--	--	2643	-0.66192	2007	23.4194	99.6566	29.7345
2006	98.6234	--	--	2644	-0.66747	2006	23.4324	99.7086	29.7466
2005	98.645	--	--	2645	-0.65521	2005	23.4449	99.7657	29.7586
2004	98.6522	--	--	2646	-0.62688	2004	23.4579	99.8108	29.7706
2003	98.6369	--	--	2647	-0.59041	2003	23.4726	99.8326	29.7827
[truncated: 1,353 more rows]

## Sheet: Fig 2b (FTIR)
CEL-HPMCAS System
Wavenumber	CEL	Wavenumber	AMR CEL	Wavenumber	HPMCAS	Wavenumber	CEL-HPMCAS ASD	CEL-Na-HPMCAS ASSD	CEL-K-HPMCAS ASSD
4000	99.0268	399.265	-1.52323	650	-1.41278	4000	99.0305	99.1153	16.0121
3999	99.0335	401.194	-2.25601	651	-1.50341	3999	99.0213	99.1056	16.0087
3998	99.0485	403.123	-2.77797	652	-1.58062	3998	98.9944	99.0754	15.9999
3997	99.0633	405.051	-3.08911	653	-1.64441	3997	98.9514	99.0236	15.9883
3996	99.077	406.98	-3.18943	654	-1.69478	3996	98.8968	98.9538	15.9736
3995	99.0991	408.909	-3.07893	655	-1.73174	3995	98.8376	98.876	15.9541
3994	99.1312	410.838	-2.78785	656	-1.77511	3994	98.7843	98.8062	15.9318
3993	99.1696	412.767	-2.12209	657	-1.78121	3993	98.7476	98.7561	15.9104
3992	99.2032	414.695	-1.23841	658	-1.7571	3992	98.7364	98.7378	15.8932
3991	99.2284	416.624	-0.42898	659	-1.72252	3991	98.7525	98.7556	15.8786
3990	99.2433	418.553	-0.02613	660	-1.70374	3990	98.79	98.804	15.8638
3989	99.2445	420.482	0.01399	661	-1.71512	3989	98.8359	98.8678	15.8485
3988	99.2291	422.411	-0.18546	662	-1.73767	3988	98.8756	98.9279	15.8348
3987	99.1992	424.34	-0.90795	663	-1.72342	3987	98.9	98.9705	15.8232
3986	99.1634	426.268	-2.12372	664	-1.62417	3986	98.9089	98.9919	15.8112
3985	99.1324	428.197	-3.20665	665	-1.43999	3985	98.908	98.9965	15.7963
3984	99.113	430.126	-3.8778	666	-1.22387	3984	98.9064	98.9941	15.779
3983	99.1055	432.055	-4.1206	667	-1.02966	3983	98.9082	98.9896	15.7619
3982	99.107	433.984	-3.76913	668	-0.89177	3982	98.9094	98.9792	15.7468
3981	99.1142	435.912	-3.04968	669	-0.82997	3981	98.897	98.9506	15.7329
3980	99.1249	437.841	-2.21135	670	-0.84919	3980	98.856	98.8918	15.7183
3979	99.1367	439.77	-1.26996	671	-0.93119	3979	98.7806	98.802	15.7024
3978	99.1468	441.699	-0.48365	672	-1.02896	3978	98.6807	98.6953	15.6865
3977	99.1524	443.628	-0.15486	673	-1.08015	3977	98.5792	98.5949	15.6725
3976	99.1521	445.557	-0.32621	674	-1.04751	3976	98.5017	98.5229	15.6604
3975	99.1455	447.485	-0.66674	675	-0.95948	3975	98.4691	98.4947	15.6484
3974	99.1328	449.414	-0.78848	676	-0.88238	3974	98.4905	98.5157	15.6345
3973	99.1156	451.343	-0.6024	677	-0.85491	3973	98.563	98.5828	15.6185
3972	99.0971	453.272	-0.27866	678	-0.87983	3972	98.67	98.6823	15.6008
3971	99.0812	455.201	0.0496	679	-0.94274	3971	98.7851	98.7932	15.5815
3970	99.07	457.129	0.3531	680	-1.02525	3970	98.8814	98.8938	15.5613
3969	99.0637	459.058	0.56146	681	-1.10617	3969	98.9418	98.9683	15.5421
3968	99.06	460.987	0.62398	682	-1.1591	3968	98.9615	99.0084	15.5261
3967	99.0542	462.916	0.5109	683	-1.15988	3967	98.946	99.0113	15.5126
3966	99.0411	464.845	0.31781	684	-1.10048	3966	98.9057	98.9789	15.4991
3965	99.0193	466.773	0.04861	685	-0.99655	3965	98.8526	98.9186	15.4857
3964	98.9936	468.702	0	686	-0.88056	3964	98.7982	98.8437	15.4748
3963	98.9732	470.631	0.06362	687	-0.78189	3963	98.7526	98.7708	15.4661
3962	98.9651	472.56	0.04001	688	-0.71068	3962	98.7224	98.7153	15.455
3961	98.9707	474.489	-0.01527	689	-0.66019	3961	98.7083	98.6858	15.4379
3960	98.9881	476.418	-0.11218	690	-0.62338	3960	98.7046	98.6816	15.4181
3959	99.0152	478.346	-0.25644	691	-0.6032	3959	98.7047	98.696	15.4027
3958	99.0486	480.275	-0.50936	692	-0.60431	3958	98.7071	98.723	15.3937
3957	99.0825	482.204	-0.8061	693	-0.62081	3957	98.7172	98.7622	15.3868
3956	99.1092	484.133	-0.93293	694	-0.64138	3956	98.7408	98.8149	15.3775
3955	99.1219	486.062	-1.05725	695	-0.6656	3955	98.7763	98.877	15.3663
3954	99.1169	487.99	-1.25977	696	-0.70438	3954	98.8136	98.9347	15.3559
3953	99.0915	489.919	-1.80436	697	-0.76053	3953	98.8407	98.9696	15.3443
3952	99.0408	491.848	-2.61157	698	-0.81682	3952	98.8469	98.966	15.3263
3951	98.9615	493.777	-3.08666	699	-0.8478	3951	98.8249	98.9175	15.3001
3950	98.8611	495.706	-3.15342	700	-0.84062	3950	98.7819	98.8385	15.2709
3949	98.7627	497.635	-2.9767	701	-0.80186	3949	98.7472	98.7681	15.2461
3948	98.6952	499.563	-2.58657	702	-0.74815	3948	98.7627	98.7564	15.228
3947	98.6743	501.492	-2.02852	703	-0.69418	3947	98.8578	98.8366	15.2125
3946	98.694	503.421	-1.30402	704	-0.64757	3946	99.022	98.9982	15.1953
3945	98.7418	505.35	-0.68392	705	-0.60875	3945	99.2076	99.1903	15.177
3944	98.8135	507.279	-0.31954	706	-0.57258	3944	99.3581	99.3507	15.162
3943	98.9102	509.207	-0.3547	707	-0.53125	3943	99.4347	99.4336	15.1523
3942	99.0231	511.136	-0.63601	708	-0.47844	3942	99.4204	99.4179	15.1456
3941	99.1302	513.065	-0.83733	709	-0.41332	3941	99.3174	99.3088	15.1394
3940	99.2079	514.994	-1.06076	710	-0.34268	3940	99.154	99.1417	15.1345
3939	99.2418	516.923	-1.37153	711	-0.2797	3939	98.98	98.9727	15.1325
3938	99.2284	518.851	-1.69669	712	-0.23803	3938	98.8391	98.8466	15.1303
3937	99.1714	520.78	-2.10451	713	-0.22442	3937	98.7411	98.7685	15.1219
3936	99.0813	522.709	-2.51747	714	-0.2358	3936	98.6655	98.7115	15.1041
3935	98.9805	524.638	-2.96937	715	-0.26105	3935	98.5963	98.6566	15.0799
3934	98.8967	526.567	-3.2748	716	-0.28263	3934	98.5386	98.6093	15.0532
3933	98.848	528.496	-3.31653	717	-0.28083	3933	98.5096	98.5878	15.0257
3932	98.8358	530.424	-3.2162	718	-0.24675	3932	98.528	98.6121	14.9998
3931	98.8489	532.353	-2.96929	719	-0.19342	3931	98.6083	98.6981	14.9803
3930	98.8737	534.282	-2.52981	720	-0.1474	3930	98.7493	98.8463	14.9695
3929	98.8981	536.211	-1.95402	721	-0.127	3929	98.9219	99.028	14.9635
3928	98.9145	538.14	-1.41293	722	-0.13201	3928	99.0759	99.1916	14.9569
3927	98.9256	540.068	-1.06563	723	-0.15467	3927	99.1667	99.2881	14.9487
3926	98.9401	541.997	-0.90273	724	-0.19109	3926	99.1818	99.3014	14.9392
3925	98.9597	543.926	-0.88097	725	-0.23511	3925	99.139	99.2483	14.926
3924	98.9751	545.855	-0.94751	726	-0.26822	3924	99.0513	99.1439	14.906
3923	98.9734	547.784	-1.03021	727	-0.26954	3923	98.9149	98.9871	14.8808
3922	98.9484	549.713	-1.1305	728	-0.23838	3922	98.7436	98.7923	14.8575
3921	98.9063	551.641	-1.17038	729	-0.1976	3921	98.5845	98.6053	14.8402
3920	98.8643	553.57	-1.23971	730	-0.17197	3920	98.4818	98.471	14.8262
3919	98.8436	555.499	-1.40929	731	-0.17003	3919	98.4454	98.4042	14.8122
3918	98.8625	557.428	-1.618	732	-0.18777	3918	98.4676	98.4023	14.801
3917	98.9296	559.357	-1.74659	733	-0.22072	3917	98.5438	98.4626	14.798
3916	99.0362	561.285	-1.64031	734	-0.26522	3916	98.6683	98.5793	14.8035
3915	99.1537	563.214	-1.2651	735	-0.31254	3915	98.8179	98.7285	14.8122
3914	99.2427	565.143	-0.78735	736	-0.35165	3914	98.9512	98.8698	14.8204
3913	99.2672	567.072	-0.26036	737	-0.38015	3913	99.0367	98.9723	14.8281
3912	99.204	569.001	0.24387	738	-0.40702	3912	99.0833	99.0435	14.8339
3911	99.0476	570.93	0.60052	739	-0.44104	3911	99.1201	99.1087	14.8317
3910	98.8153	572.858	0.728	740	-0.47913	3910	99.1338	99.1495	14.8165
3909	98.5432	574.787	0.60516	741	-0.50923	3909	99.0577	99.0927	14.7879
3908	98.274	576.716	0.37241	742	-0.52394	3908	98.8403	98.8792	14.7477
3907	98.0483	578.645	0.16317	743	-0.52787	3907	98.4913	98.514	14.697
3906	97.9082	580.574	-0.01958	744	-0.53016	3906	98.0597	98.0508	14.6398
3905	97.8912	582.502	-0.17668	745	-0.5331	3905	97.6154	97.5705	14.5836
3904	98.0078	584.431	-0.29205	746	-0.53206	3904	97.2458	97.1711	14.5346
3903	98.2305	586.36	-0.35076	747	-0.52534	3903	97.0341	96.9411	14.4963
3902	98.5091	588.289	-0.3682	748	-0.51866	3902	97.0236	96.9251	14.4712
3901	98.7929	590.218	-0.41898	749	-0.51824	3901	97.1997	97.1083	14.4626
3900	99.038	592.147	-0.51314	750	-0.52492	3900	97.4864	97.4125	14.4711
3899	99.2099	594.075	-0.7304	751	-0.53917	3899	97.7796	97.7291	14.4906
3898	99.2968	596.004	-0.99727	752	-0.56822	3898	98.0003	97.9743	14.5127
3897	99.3217	597.933	-1.30661	753	-0.62043	3897	98.1169	98.1136	14.5355
3896	99.3197	599.862	-1.68789	754	-0.69095	3896	98.1504	98.1654	14.5587
3895	99.2978	601.791	-1.99468	755	-0.75807	3895	98.1461	98.1726	14.5728
3894	99.2429	603.719	-2.16462	756	-0.7975	3894	98.1288	98.1613	14.5662
3893	99.1546	605.648	-2.23987	757	-0.79858	3893	98.1085	98.1444	14.5392
3892	99.0569	607.577	-2.24207	758	-0.76638	3892	98.1014	98.1403	14.5064
3891	98.9802	609.506	-2.21719	759	-0.71403	3891	98.1271	98.169	14.479
3890	98.9227	611.435	-2.1853	760	-0.65766	3890	98.1725	98.215	14.4518
3889	98.8529	613.363	-2.12572	761	-0.61399	3889	98.1921	98.2317	14.4186
3888	98.7648	615.292	-2.04111	762	-0.59468	3888	98.1534	98.1883	14.3871
3887	98.6983	617.221	-2.02026	763	-0.60042	3887	98.0895	98.1186	14.3696
3886	98.6929	619.15	-2.09907	764	-0.62209	3886	98.1056	98.1252	14.3636
3885	98.7442	621.079	-2.11594	765	-0.64837	3885	98.2868	98.2922	14.3545
3884	98.8153	623.008	-2.0779	766	-0.67067	3884	98.6004	98.5903	14.3385
3883	98.8845	624.936	-2.08975	767	-0.68211	3883	98.9368	98.9162	14.326
3882	98.967	626.865	-2.11086	768	-0.677	3882	99.2153	99.1935	14.3267
3881	99.0823	628.794	-2.03807	769	-0.65509	3881	99.4113	99.3961	14.3384
3880	99.2122	630.723	-1.8169	770	-0.62464	3880	99.5276	99.5222	14.3514
3879	99.2967	632.652	-1.46511	771	-0.59803	3879	99.5707	99.5761	14.3581
3878	99.2831	634.58	-1.06853	772	-0.58416	3878	99.5493	99.569	14.354
3877	99.1727	636.509	-0.66425	773	-0.58544	3877	99.4868	99.5268	14.3386
3876	99.0285	638.438	-0.26847	774	-0.59918	3876	99.435	99.4989	14.3174
3875	98.9183	640.367	0.01644	775	-0.61869	3875	99.4414	99.5248	14.2926
3874	98.8379	642.296	0.05326	776	-0.6336	3874	99.4769	99.5665	14.2572
3873	98.747	644.225	-0.2286	777	-0.63397	3873	99.4294	99.5116	14.2098
3872	98.6576	646.153	-0.66533	778	-0.61767	3872	99.2289	99.2986	14.1627
3871	98.6242	648.082	-1.07326	779	-0.59393	3871	98.9219	98.9813	14.1307
3870	98.6783	650.011	-1.37343	780	-0.57898	3870	98.6054	98.6595	14.1118
3869	98.7928	651.94	-1.54222	781	-0.58784	3869	98.3211	98.3769	14.0902
3868	98.902	653.869	-1.54716	782	-0.62776	3868	98.0622	98.1275	14.063
3867	98.9691	655.797	-1.30723	783	-0.69432	3867	97.841	97.9201	14.0426
3866	99.0208	657.726	-0.8095	784	-0.77047	3866	97.6881	97.779	14.0404
3865	99.0934	659.655	-0.50238	785	-0.83215	3865	97.6335	97.7287	14.0494
3864	99.1681	661.584	-0.36137	786	-0.8613	3864	97.6753	97.7673	14.0561
3863	99.1984	663.513	-0.39731	787	-0.85792	3863	97.769	97.8572	14.0618
3862	99.1743	665.442	-0.55717	788	-0.83996	3862	97.8879	97.9795	14.0737
3861	99.1091	667.37	-0.83419	789	-0.83088	3861	98.0451	98.1471	14.0844
3860	99.0072	669.299	-1.21759	790	-0.84576	3860	98.2155	98.3287	14.0787
3859	98.8832	671.228	-1.66239	791	-0.88542	3859	98.2943	98.4202	14.0525
3858	98.7662	673.157	-2.21255	792	-0.93984	3858	98.2185	98.3602	14.0027
3857	98.6465	675.086	-2.7378	793	-0.99623	3857	98.0921	98.2366	13.9245
3856	98.5327	677.014	-3.0859	794	-1.04689	3856	97.9844	98.105	13.8255
3855	98.4881	678.943	-3.33655	795	-1.09226	3855	97.8929	97.9676	13.7271
3854	98.5614	680.872	-3.42012	796	-1.13761	3854	97.8184	97.8388	13.6512
3853	98.7434	682.801	-3.31408	797	-1.18762	3853	97.7856	97.757	13.6094
3852	98.9833	684.73	-2.96244	798	-1.24433	3852	97.8192	97.7566	13.6047
3851	99.2175	686.659	-2.47081	799	-1.30764	3851	97.9224	97.8451	13.6361
3850	99.3975	688.587	-1.86452	800	-1.37358	3850	98.0523	97.9822	13.7029
3849	99.5127	690.516	-1.18707	801	-1.43143	3849	98.1367	98.0994	13.794
3848	99.5623	692.445	-0.54725	802	-1.46741	3848	98.1631	98.1769	13.8765
3847	99.5084	694.374	-0.12307	803	-1.47553	3847	98.2132	98.2738	13.9246
3846	99.3563	696.303	0.04821	804	-1.46407	3846	98.297	98.391	13.9395
3845	99.1694	698.231	0.02987	805	-1.44809	3845	98.3824	98.5042	13.9294
3844	98.9992	700.16	-0.10103	806	-1.43631	3844	98.4343	98.5887	13.8948
3843	98.8664	702.089	-0.30346	807	-1.42788	3843	98.435	98.6322	13.8361
3842	98.7674	704.018	-0.53201	808	-1.42048	3842	98.4102	98.6568	13.7653
3841	98.6908	705.947	-0.7816	809	-1.41622	3841	98.3896	98.6825	13.699
3840	98.6401	707.875	-0.9833	810	-1.4173	3840	98.3733	98.7009	13.6471
3839	98.6334	709.804	-1.19282	811	-1.42057	3839	98.3534	98.6982	13.6104
3838	98.6844	711.733	-1.42694	812	-1.42212	3838	98.3336	98.6734	13.5843
3837	98.7854	713.662	-1.83323	813	-1.42705	3837	98.3255	98.637	13.5665
3836	98.9093	715.591	-2.39725	814	-1.44942	3836	98.328	98.5924	13.5596
3835	99.0309	717.52	-3.03409	815	-1.49945	3835	98.3113	98.5215	13.563
3834	99.1475	719.448	-3.78238	816	-1.57255	3834	98.2445	98.408	13.5712
3833	99.2728	721.377	-4.68363	817	-1.65348	3833	98.1509	98.2847	13.5824
3832	99.4119	723.306	-5.41826	818	-1.72965	3832	98.0988	98.2183	13.6001
3831	99.5493	725.235	-5.83125	819	-1.79662	3831	98.1068	98.221	13.6218
3830	99.6547	727.164	-5.83433	820	-1.85167	3830	98.1271	98.2417	13.6383
3829	99.6996	729.092	-5.6937	821	-1.88865	3829	98.1151	98.2355	13.6416
3828	99.6748	731.021	-5.60098	822	-1.90329	3828	98.0735	98.2051	13.6329
3827	99.6026	732.95	-5.68191	823	-1.90079	3827	98.0352	98.1843	13.6209
3826	99.5201	734.879	-5.78251	824	-1.89408	3826	98.0039	98.1812	13.6029
3825	99.4143	736.808	-5.78955	825	-1.89489	3825	97.9501	98.1657	13.565
3824	99.2513	738.737	-5.79129	826	-1.90676	3824	97.8473	98.1047	13.5059
3823	99.0603	740.665	-5.79493	827	-1.92483	3823	97.7124	98.0092	13.4412
3822	98.9183	742.594	-5.50801	828	-1.94024	3822	97.623	97.948	13.3886
3821	98.8723	744.523	-5.05159	829	-1.94529	3821	97.6732	98.0031	13.3451
3820	98.8953	746.452	-4.63324	830	-1.93634	3820	97.8941	98.197	13.2967
3819	98.9345	748.381	-4.55298	831	-1.91297	3819	98.2201	98.4663	13.2476
3818	98.991	750.309	-4.797	832	-1.87538	3818	98.5567	98.7296	13.2192
3817	99.1139	752.238	-5.24402	833	-1.82547	3817	98.8462	98.9481	13.2248
3816	99.3165	754.167	-5.60947	834	-1.77235	3816	99.0508	99.0991	13.2467
3815	99.5173	756.096	-5.80852	835	-1.73275	3815	99.1341	99.1503	13.26
3814	99.6362	758.025	-5.8491	836	-1.71899	3814	99.0755	99.0803	13.2638
3813	99.6937	759.953	-5.70222	837	-1.72573	3813	98.9072	98.9183	13.2751
3812	99.7535	761.882	-5.32712	838	-1.73337	3812	98.7151	98.7401	13.2988
3811	99.8176	763.811	-4.92189	839	-1.72498	3811	98.5721	98.6055	13.31
3810	99.813	765.74	-4.75758	840	-1.69601	3810	98.4748	98.5065	13.2872
3809	99.6925	767.669	-4.88009	841	-1.64853	3809	98.3736	98.4015	13.2405
3808	99.4937	769.598	-5.09132	842	-1.58461	3808	98.2759	98.3098	13.1957
3807	99.2986	771.526	-5.10888	843	-1.51018	3807	98.252	98.3097	13.1621
3806	99.1471	773.455	-4.82276	844	-1.44015	3806	98.3511	98.4488	13.1214
3805	99.0047	775.384	-4.25048	845	-1.39233	3805	98.5594	98.7038	13.0638
3804	98.8599	777.313	-3.42003	846	-1.3752	3804	98.801	98.9883	13.007
3803	98.7837	779.242	-2.38916	847	-1.38388	3803	99.0033	99.2222	12.9735
3802	98.8479	781.17	-1.31574	848	-1.40666	3802	99.1349	99.3674	12.9598
3801	99.0312	783.099	-0.46221	849	-1.43264	3801	99.1906	99.4143	12.9427
3800	99.2462	785.028	-0.14672	850	-1.45477	3800	99.1703	99.3645	12.9162
3799	99.434	786.957	-0.37225	851	-1.46973	3799	99.0925	99.2448	12.8968
3798	99.5951	788.886	-0.90253	852	-1.47663	3798	99.0146	99.1218	12.8989
3797	99.7528	790.815	-1.50581	853	-1.47581	3797	98.9937	99.061	12.9137
3796	99.8888	792.743	-2.08319	854	-1.46957	3796	99.037	99.0723	12.9194
3795	99.9351	794.672	-2.58712	855	-1.46358	3795	99.1004	99.1092	12.9144
3794	99.8746	796.601	-3.00867	856	-1.46347	3794	99.1132	99.1011	12.9128
3793	99.7633	798.53	-3.3381	857	-1.46696	3793	99.0544	99.029	12.9191
3792	99.6603	800.459	-3.54723	858	-1.46265	3792	98.9648	98.9338	12.9227
3791	99.5877	802.387	-3.65795	859	-1.44235	3791	98.8968	98.8655	12.9127
3790	99.5347	804.316	-3.69199	860	-1.4141	3790	98.8676	98.8384	12.8921
3789	99.4838	806.245	-3.56655	861	-1.39846	3789	98.867	98.839	12.87
3788	99.4252	808.174	-3.32688	862	-1.41161	3788	98.8865	98.8563	12.8489
3787	99.3549	810.103	-3.08839	863	-1.45514	3787	98.9267	98.8907	12.8235
3786	99.2754	812.032	-2.99613	864	-1.52104	3786	98.9961	98.9526	12.7908
3785	99.1992	813.96	-3.11807	865	-1.60083	3785	99.1065	99.058	12.7539
3784	99.1382	815.889	-3.42984	866	-1.68716	3784	99.2594	99.2111	12.7171
3783	99.088	817.818	-3.88603	867	-1.77138	3783	99.432	99.3882	12.6802
3782	99.0431	819.747	-4.3738	868	-1.84545	3782	99.5807	99.5433	12.641
3781	99.0186	821.676	-4.78896	869	-1.90806	3781	99.667	99.6361	12.6019
3780	99.0325	823.604	-5.102	870	-1.968	3780	99.68	99.6543	12.5682
3779	99.0757	825.533	-5.33689	871	-2.03934	3779	99.628	99.6031	12.541
3778	99.1192	827.462	-5.53517	872	-2.13023	3778	99.5154	99.4854	12.5166
3777	99.1473	829.391	-5.75143	873	-2.23433	3777	99.3497	99.31	12.4926
3776	99.1715	831.32	-6.10222	874	-2.33489	3776	99.1564	99.1065	12.471
3775	99.2078	833.249	-6.55692	875	-2.42077	3775	98.9643	98.9089	12.4511
3774	99.2361	835.177	-6.95624	876	-2.49764	3774	98.7843	98.7309	12.424
3773	99.2053	837.106	-7.25109	877	-2.58044	3773	98.6091	98.5622	12.3826
3772	99.0989	839.035	-7.40959	878	-2.67584	3772	98.4354	98.3943	12.3317
3771	98.9592	840.964	-7.38776	879	-2.77659	3771	98.2855	98.2463	12.2845
3770	98.841	842.893	-7.24711	880	-2.87336	3770	98.1896	98.1478	12.2452
3769	98.7645	844.821	-7.00713	881	-2.96627	3769	98.1493	98.1025	12.2065
3768	98.7248	846.75	-6.5449	882	-3.06112	3768	98.1389	98.09	12.166
3767	98.7238	848.679	-5.80726	883	-3.15923	3767	98.1444	98.101	12.1338
3766	98.7719	850.608	-4.86694	884	-3.25735	3766	98.1776	98.1497	12.1167
3765	98.8645	852.537	-3.84817	885	-3.3559	3765	98.2477	98.2461	12.1024
3764	98.9686	854.465	-2.85686	886	-3.46058	3764	98.3364	98.3691	12.0767
3763	99.0437	856.394	-2.01093	887	-3.57371	3763	98.4192	98.4861	12.0427
3762	99.076	858.323	-1.35914	888	-3.68745	3762	98.4908	98.5831	12.0107
3761	99.0762	860.252	-0.87545	889	-3.78845	3761	98.5475	98.6538	11.9807
3760	99.0518	862.181	-0.57457	890	-3.86818	3760	98.5705	98.6832	11.9424
3759	98.9925	864.11	-0.44764	891	-3.92746	3759	98.5473	98.6636	11.8938
3758	98.8873	866.038	-0.36134	892	-3.97203	3758	98.5046	98.622	11.8436
3757	98.7614	867.967	-0.24689	893	-4.00593	3757	98.4536	98.5667	11.7948
3756	98.6984	869.896	-0.14906	894	-4.03051	3756	98.2665	98.3717	11.7415
3755	98.7644	871.825	-0.16365	895	-4.04945	3755	97.8085	97.9126	11.681
3754	98.9267	873.754	-0.27147	896	-4.07207	3754	97.1104	97.226	11.6166
3753	99.1035	875.682	-0.40113	897	-4.10874	3753	96.2708	96.4091	11.5507
3752	99.2385	877.611	-0.47454	898	-4.16291	3752	95.3942	95.5661	11.4801
3751	99.3228	879.54	-0.43218	899	-4.23012	3751	94.6023	94.8151	11.406
3750	99.3825	881.469	-0.30721	900	-4.30502	3750	94.0659	94.3092	11.3397
3749	99.422	883.398	-0.16911	901	-4.38647	3749	93.9619	94.1962	11.2825
3748	99.3914	885.327	-0.05627	902	-4.47457	3748	94.3072	94.4785	11.2281
3747	99.2971	887.255	0.00229	903	-4.56639	3747	94.9039	94.9734	11.1803
3746	99.2457	889.184	-0.0249	904	-4.65852	3746	95.4601	95.4225	11.1524
3745	99.2929	891.113	-0.12543	905	-4.7516	3745	95.8361	95.7183	11.1469
3744	99.3765	893.042	-0.33433	906	-4.8473	3744	96.0758	95.9203	11.146
3743	99.4189	894.971	-0.63162	907	-4.93995	3743	96.2056	96.0604	11.1356
3742	99.3912	896.899	-0.91819	908	-5.01608	3742	96.2485	96.158	11.1236
3741	99.307	898.828	-1.11092	909	-5.06532	3741	96.2745	96.2628	11.1213
3740	99.1928	900.757	-1.21548	910	-5.09002	3740	96.3925	96.4466	11.1184
3739	99.0453	902.686	-1.24025	911	-5.10287	3739	96.689	96.7657	11.0902
3738	98.8537	904.615	-1.16716	912	-5.11684	3738	97.1084	97.1688	11.036
3737	98.6811	906.544	-0.97981	913	-5.13906	3737	97.5114	97.5449	10.9779
3736	98.6137	908.472	-0.72052	914	-5.17161	3736	97.8008	97.8188	10.9248
3735	98.6703	910.401	-0.46897	915	-5.21401	3735	97.9305	97.9518	10.867
3734	98.8129	912.33	-0.32934	916	-5.26416	3734	97.8915	97.9334	10.8029
3733	98.9915	914.259	-0.26	917	-5.31935	3733	97.7049	97.7773	10.752
3732	99.1621	916.188	-0.17528	918	-5.37866	3732	97.4111	97.5131	10.7299
3731	99.2857	918.116	-0.08271	919	-5.44499	3731	97.049	97.1676	10.7232
3730	99.3327	920.045	-0.04305	920	-5.52415	3730	96.6781	96.7924	10.7078
3729	99.3052	921.974	-0.05679	921	-5.621	3729	96.412	96.5017	10.6801
3728	99.249	923.903	-0.07938	922	-5.73422	3728	96.3441	96.3997	10.6499
3727	99.2149	925.832	-0.08756	923	-5.85461	3727	96.4872	96.5103	10.6167
3726	99.2149	927.76	-0.1054	924	-5.97	3726	96.7956	96.7952	10.5711
3725	99.2342	929.689	-0.17188	925	-6.07341	3725	97.2102	97.1992	10.5125
3724	99.2622	931.618	-0.33799	926	-6.16558	3724	97.6831	97.6749	10.4551
3723	99.2948	933.547	-0.61866	927	-6.24947	3723	98.1678	98.1702	10.4092
3722	99.3219	935.476	-0.99317	928	-6.32554	3722	98.5894	98.6033	10.3677
3721	99.3259	937.405	-1.41618	929	-6.3946	3721	98.8542	98.8786	10.3193
3720	99.2978	939.333	-1.79588	930	-6.46206	3720	98.915	98.952	10.266
3719	99.2532	941.262	-2.02056	931	-6.53358	3719	98.8256	98.88	10.2165
3718	99.2243	943.191	-2.01805	932	-6.6065	3718	98.6987	98.774	10.1692
3717	99.2329	945.12	-1.77033	933	-6.67024	3717	98.5798	98.6755	10.1154
3716	99.2693	947.049	-1.33299	934	-6.71705	3716	98.4186	98.5285	10.0521
3715	99.3014	948.977	-0.8081	935	-6.74962	3715	98.2341	98.3454	9.98329
3714	99.3124	950.906	-0.33971	936	-6.77727	3714	98.1088	98.2036	9.91178
3713	99.3106	952.835	-0.06095	937	-6.8096	3713	98.0604	98.1196	9.83545
3712	99.307	954.764	0.00213	938	-6.85709	3712	98.0411	98.0508	9.75338
3711	99.3027	956.693	-0.09658	939	-6.93408	3711	98.0029	97.9609	9.67199
3710	99.2969	958.622	-0.26609	940	-7.05417	3710	97.9427	97.8595	9.59944
3709	99.2967	960.55	-0.51703	941	-7.22047	3709	97.9041	97.7984	9.5374
3708	99.3185	962.479	-0.85159	942	-7.42229	3708	97.9317	97.8246	9.48195
3707	99.3781	964.408	-1.22679	943	-7.64074	3707	98.0135	97.9234	9.43035
3706	99.4613	966.337	-1.60105	944	-7.85532	3706	98.1232	98.0593	9.38137
3705	99.5217	968.266	-1.94342	945	-8.04603	3705	98.3033	98.261	9.3299
3704	99.5308	970.194	-2.17789	946	-8.19476	3704	98.559	98.5226	9.26893
3703	99.4973	972.123	-2.21162	947	-8.2906	3703	98.8079	98.7569	9.19633
3702	99.4402	974.052	-2.01262	948	-8.3358	3702	98.972	98.8878	9.11543
3701	99.3649	975.981	-1.63758	949	-8.34529	3701	99.0136	98.8851	9.03078
3700	99.2654	977.91	-1.19618	950	-8.33783	3700	98.9218	98.7485	8.9465
3699	99.1449	979.839	-0.80415	951	-8.32567	3699	98.7153	98.5066	8.86631
3698	99.0234	981.767	-0.5365	952	-8.31114	3698	98.4542	98.226	8.79191
3697	98.9218	983.696	-0.41848	953	-8.29113	3697	98.2289	97.9997	8.71995
3696	98.841	985.625	-0.46784	954	-8.26158	3696	98.0942	97.8836	8.64279
3695	98.7761	987.554	-0.67172	955	-8.21658	3695	98.0067	97.8345	8.55609
3694	98.7314	989.483	-0.95024	956	-8.14677	3694	97.9378	97.8169	8.46335
3693	98.6941	991.411	-1.2105	957	-8.04433	3693	97.9685	97.8898	8.36784
3692	98.6431	993.34	-1.45894	958	-7.9113	3692	98.1239	98.0544	8.2663
3691	98.5845	995.269	-1.75131	959	-7.75971	3691	98.3251	98.2244	8.15662
3690	98.5527	997.198	-2.16232	960	-7.60143	3690	98.4834	98.3166	8.04448
3689	98.5804	999.127	-2.71104	961	-7.43965	3689	98.5616	98.3026	7.93635
3688	98.6721	1001.06	-3.38605	962	-7.27077	3688	98.5651	98.1972	7.83179
3687	98.8049	1002.98	-4.16691	963	-7.0912	3687	98.5111	98.0315	7.72818
3686	98.9532	1004.91	-4.94682	964	-6.8999	3686	98.3956	97.8205	7.63119
3685	99.1007	1006.84	-5.55044	965	-6.6983	3685	98.2081	97.5699	7.54973
3684	99.2102	1008.77	-5.85378	966	-6.49289	3684	98.0182	97.3495	7.48114
3683	99.2153	1010.7	-5.79192	967	-6.29724	3683	97.9345	97.252	7.41005
3682	99.0931	1012.63	-5.41648	968	-6.12729	3682	97.9475	97.2549	7.32662
3681	98.9302	1014.56	-4.82737	969	-5.99433	3681	98.0273	97.3275	7.23663
3680	98.8304	1016.49	-4.18053	970	-5.90412	3680	98.2437	97.5384	7.14292
3679	98.7802	1018.41	-3.60042	971	-5.85924	3679	98.6232	97.9046	7.03754
3678	98.7254	1020.34	-3.17187	972	-5.85595	3678	99.0272	98.2817	6.91752
3677	98.6622	1022.27	-2.94281	973	-5.87939	3677	99.3122	98.5279	6.79277
3676	98.624	1024.2	-2.83531	974	-5.90942	3676	99.4115	98.577	6.6751
3675	98.6518	1026.13	-2.6951	975	-5.93549	3675	99.3107	98.4173	6.56136
3674	98.7345	1028.06	-2.43724	976	-5.96233	3674	99.0655	98.1079	6.44378
3673	98.8132	1029.99	-2.04026	977	-5.99914	3673	98.7559	97.7283	6.32821
3672	98.8818	1031.92	-1.54749	978	-6.04771	3672	98.4239	97.321	6.22702
3671	99.001	1033.85	-1.01922	979	-6.10427	3671	98.15	96.968	6.14036
3670	99.1785	1035.77	-0.51947	980	-6.16849	3670	98.0492	96.7831	6.05271
3669	99.3237	1037.7	-0.13361	981	-6.2437	3669	98.1138	96.7561	5.95634
3668	99.3844	1039.63	0.04509	982	-6.32891	3668	98.2125	96.7629	5.86209
3667	99.3851	1041.56	0.012	983	-6.41661	3667	98.2749	96.7431	5.77967
3666	99.3683	1043.49	-0.0848	984	-6.50115	3666	98.2887	96.6907	5.70391
3665	99.3552	1045.42	-0.18229	985	-6.58644	3665	98.2602	96.6154	5.62495
3664	99.3065	1047.35	-0.33432	986	-6.68242	3664	98.2364	96.5623	5.54568
3663	99.1659	1049.28	-0.57742	987	-6.79515	3663	98.2345	96.5388	5.47494
3662	98.9515	1051.2	-0.92554	988	-6.92259	3662	98.2051	96.4835	5.40889
3661	98.7313	1053.13	-1.3495	989	-7.05973	3661	98.1129	96.3512	5.33519
3660	98.5496	1055.06	-1.81779	990	-7.20552	3660	97.9463	96.1247	5.24856
3659	98.4148	1056.99	-2.33137	991	-7.36315	3659	97.7101	95.813	5.15614
3658	98.3282	1058.92	-2.85165	992	-7.53448	3658	97.4449	95.4673	5.06636
3657	98.2848	1060.85	-3.27715	993	-7.71678	3657	97.254	95.2003	4.97938
3656	98.2683	1062.78	-3.53952	994	-7.9061	3656	97.2821	95.1625	4.89018
3655	98.2709	1064.71	-3.66397	995	-8.10254	3655	97.5267	95.3632	4.79741
3654	98.3189	1066.64	-3.73104	996	-8.31024	3654	97.698	95.5245	4.70711
3653	98.4088	1068.56	-3.78643	997	-8.53319	3653	97.7277	95.5592	4.62586
3652	98.5153	1070.49	-3.85242	998	-8.77373	3652	97.8362	95.6484	4.55231
3651	98.6278	1072.42	-3.93886	999	-9.03588	3651	98.0747	95.8206	4.4782
3650	98.7336	1074.35	-4.09045	1000	-9.32674	3650	98.3079	95.9435	4.39703
3649	98.8211	1076.28	-4.37887	1001	-9.65134	3649	98.4109	95.91	4.30891
3648	98.8887	1078.21	-4.87214	1002	-10.0057	3648	98.3776	95.7319	4.21757
3647	98.9305	1080.14	-5.63247	1003	-10.3765	3647	98.3071	95.5197	4.12552
3646	98.9422	1082.07	-6.67507	1004	-10.7489	3646	98.2899	95.3729	4.03555
3645	98.9548	1083.99	-7.91088	1005	-11.1143	3645	98.2302	95.2093	3.95673
3644	99.0121	1085.92	-9.13028	1006	-11.4721	3644	97.9348	94.8405	3.90148
3643	99.0978	1087.85	-10.1068	1007	-11.8241	3643	97.5784	94.4195	3.87079
3642	99.1656	1089.78	-10.655	1008	-12.1707	3642	97.4456	94.2095	3.84901
3641	99.1892	1091.71	-10.683	1009	-12.5122	3641	97.5206	94.1962	3.8196
3640	99.1641	1093.64	-10.2263	1010	-12.8508	3640	97.6772	94.2647	3.78022
3639	99.1001	1095.57	-9.42632	1011	-13.1886	3639	97.8341	94.3412	3.73664
3638	99.0063	1097.5	-8.52315	1012	-13.5238	3638	97.9454	94.3846	3.68914
3637	98.8841	1099.43	-7.74281	1013	-13.8527	3637	97.9759	94.3602	3.63351
3636	98.7371	1101.35	-7.22726	1014	-14.1767	3636	97.9086	94.2451	3.57157
3635	98.6004	1103.28	-6.98558	1015	-14.5044	3635	97.7474	94.0295	3.51363
3634	98.5588	1105.21	-6.91671	1016	-14.8438	3634	97.4877	93.6966	3.46641
3633	98.6536	1107.14	-6.92644	1017	-15.1947	3633	97.1512	93.2612	3.42573
3632	98.828	1109.07	-6.95908	1018	-15.5505	3632	96.7962	92.7837	3.38568
3631	99.0253	1111	-7.00506	1019	-15.9075	3631	96.4692	92.3226	3.34521
3630	99.2234	1112.93	-7.04814	1020	-16.2692	3630	96.2229	91.9443	3.30235
3629	99.3944	1114.86	-7.04804	1021	-16.6416	3629	96.0978	91.7002	3.24932
3628	99.4917	1116.78	-7.04705	1022	-17.0266	3628	96.0933	91.5997	3.17987
3627	99.4788	1118.71	-7.09878	1023	-17.4211	3627	96.1826	91.6227	3.09948
3626	99.3687	1120.64	-7.22861	1024	-17.8194	3626	96.3418	91.7411	3.02232
3625	99.2419	1122.57	-7.44942	1025	-18.2183	3625	96.536	91.9045	2.96121
3624	99.1946	1124.5	-7.82073	1026	-18.6179	3624	96.7075	92.0367	2.92166
3623	99.212	1126.43	-8.35073	1027	-19.0174	3623	96.8451	92.112	2.90336
3622	99.2014	1128.36	-8.85089	1028	-19.4123	3622	96.9627	92.1445	2.90196
3621	99.1374	1130.29	-9.1241	1029	-19.7975	3621	97.0448	92.1343	2.90612
3620	99.0534	1132.21	-9.11235	1030	-20.1762	3620	97.0957	92.1009	2.89901
3619	98.9852	1134.14	-8.8528	1031	-20.5591	3619	97.1304	92.0653	2.86885
3618	98.9516	1136.07	-8.45049	1032	-20.9528	3618	97.1546	92.0314	2.81824
3617	98.9489	1138	-8.02863	1033	-21.3529	3617	97.1602	91.9835	2.76113
3616	98.9684	1139.93	-7.72547	1034	-21.7516	3616	97.116	91.8817	2.71046
3615	99.0143	1141.86	-7.65529	1035	-22.1494	3615	96.9798	91.675	2.67075
3614	99.0877	1143.79	-7.84069	1036	-22.5508	3614	96.7407	91.346	2.64088
3613	99.1684	1145.72	-8.17117	1037	-22.9541	3613	96.4617	90.9578	2.61942
3612	99.233	1147.65	-8.40772	1038	-23.3518	3612	96.2514	90.6265	2.60549
3611	99.2771	1149.57	-8.41829	1039	-23.7427	3611	96.1942	90.4482	2.59478
3610	99.3163	1151.5	-8.25849	1040	-24.1371	3610	96.311	90.4539	2.57853
3609	99.3697	1153.43	-7.98985	1041	-24.5466	3609	96.57	90.6165	2.5496
3608	99.431	1155.36	-7.64045	1042	-24.973	3608	96.9154	90.8787	2.50969
3607	99.4612	1157.29	-7.28727	1043	-25.4073	3607	97.2729	91.1628	2.46797
3606	99.4232	1159.22	-7.04072	1044	-25.8343	3606	97.5456	91.3713	2.43304
3605	99.3146	1161.15	-6.95981	1045	-26.2368	3605	97.6485	91.4214	2.40757
3604	99.1685	1163.08	-6.96177	1046	-26.5996	3604	97.563	91.2962	2.38996
3603	99.0305	1165	-6.91039	1047	-26.9136	3603	97.3562	91.06	2.37807
3602	98.9273	1166.93	-6.70638	1048	-27.1766	3602	97.143	90.82	2.37005
3601	98.8585	1168.86	-6.30876	1049	-27.3926	3601	97.0053	90.6473	2.36278
3600	98.8151	1170.79	-5.71528	1050	-27.569	3600	96.9637	90.554	2.35193
3599	98.7895	1172.72	-4.94386	1051	-27.7116	3599	97.0161	90.5325	2.33365
3598	98.7729	1174.65	-4.03551	1052	-27.8195	3598	97.1568	90.5769	2.30722
3597	98.7559	1176.58	-3.10749	1053	-27.8868	3597	97.3543	90.6624	2.27597
3596	98.7321	1178.51	-2.28075	1054	-27.9089	3596	97.5428	90.7357	2.2446
3595	98.7015	1180.44	-1.62704	1055	-27.8862	3595	97.6532	90.74	2.21548
3594	98.6757	1182.36	-1.13448	1056	-27.8212	3594	97.6502	90.6472	2.18849
3593	98.6796	1184.29	-0.73549	1057	-27.7135	3593	97.5265	90.4537	2.16434
3592	98.7256	1186.22	-0.40417	1058	-27.5631	3592	97.313	90.1894	2.14613
3591	98.7888	1188.15	-0.16012	1059	-27.3774	3591	97.1055	89.9388	2.13587
3590	98.838	1190.08	-0.0087	1060	-27.1674	3590	96.985	89.7695	2.13084
3589	98.8679	1192.01	0.03538	1061	-26.9381	3589	96.9728	89.698	2.12466
3588	98.8872	1193.94	-0.03799	1062	-26.689	3588	97.0538	89.7119	2.11142
3587	98.8991	1195.87	-0.23431	1063	-26.4229	3587	97.1923	89.7812	2.08835
3586	98.899	1197.79	-0.42543	1064	-26.1493	3586	97.3446	89.8684	2.05633
3585	98.8875	1199.72	-0.6876	1065	-25.8784	3585	97.4772	89.9426	2.01988
3584	98.8821	1201.65	-1.01492	1066	-25.6162	3584	97.5668	89.9818	1.98656
3583	98.9091	1203.58	-1.31661	1067	-25.3662	3583	97.5966	89.9696	1.96357
3582	98.9727	1205.51	-1.49931	1068	-25.1316	3582	97.5842	89.9183	1.95302
3581	99.0457	1207.44	-1.51608	1069	-24.9143	3581	97.5868	89.871	1.95092
3580	99.108	1209.37	-1.37649	1070	-24.7148	3580	97.6177	89.8312	1.95099
3579	99.163	1211.3	-1.15327	1071	-24.5337	3579	97.6486	89.7723	1.94816
3578	99.2169	1213.23	-0.91164	1072	-24.3716	3578	97.6608	89.6833	1.93959
3577	99.2623	1215.15	-0.68026	1073	-24.2266	3577	97.6492	89.5694	1.92502
3576	99.281	1217.08	-0.51841	1074	-24.0944	3576	97.6147	89.4418	1.90687
3575	99.2527	1219.01	-0.52901	1075	-23.9711	3575	97.5718	89.3205	1.8887
3574	99.1662	1220.94	-0.7967	1076	-23.8524	3574	97.559	89.2409	1.87289
3573	99.0342	1222.87	-1.30634	1077	-23.7309	3573	97.6155	89.233	1.86029
3572	98.8991	1224.8	-2.00848	1078	-23.5972	3572	97.7298	89.2794	1.85152
3571	98.7998	1226.73	-2.83046	1079	-23.4437	3571	97.8788	89.3571	1.84743
3570	98.7475	1228.66	-3.67567	1080	-23.2661	3570	98.0645	89.469	1.84732
3569	98.7441	1230.58	-4.44176	1081	-23.0648	3569	98.2566	89.5921	1.8475
3568	98.7918	1232.51	-5.04012	1082	-22.845	3568	98.3916	89.6731	1.84165
3567	98.8826	1234.44	-5.4222	1083	-22.6152	3567	98.4204	89.6677	1.82415
3566	98.9918	1236.37	-5.58346	1084	-22.3795	3566	98.3386	89.565	1.79498
3565	99.0838	1238.3	-5.51052	1085	-22.1335	3565	98.1896	89.3927	1.76077
3564	99.1329	1240.23	-5.20717	1086	-21.8713	3564	98.0423	89.2031	1.73008
3563	99.1435	1242.16	-4.70914	1087	-21.596	3563	97.9412	89.0353	1.70778
3562	99.1447	1244.09	-4.07636	1088	-21.3176	3562	97.8784	88.8927	1.69388
3561	99.1531	1246.02	-3.3669	1089	-21.0421	3561	97.8546	88.7922	1.68714
3560	99.1669	1247.94	-2.65672	1090	-20.7678	3560	97.8838	88.7585	1.68649
3559	99.1915	1249.87	-2.04268	1091	-20.4928	3559	97.9368	88.7677	1.68886
3558	99.2367	1251.8	-1.64327	1092	-20.2203	3558	97.9738	88.7765	1.68855
3557	99.2965	1253.73	-1.53181	1093	-19.9551	3557	97.9865	88.7634	1.68207
3556	99.3461	1255.66	-1.6505	1094	-19.6992	3556	97.9928	88.73	1.67224
3555	99.3593	1257.59	-1.84696	1095	-19.4533	3555	98.0089	88.6824	1.6643
3554	99.324	1259.52	-2.03409	1096	-19.2186	3554	98.036	88.6222	1.65971
3553	99.2417	1261.45	-2.21815	1097	-18.9962	3553	98.0639	88.5481	1.65503
3552	99.1175	1263.37	-2.42734	1098	-18.7853	3552	98.0706	88.4526	1.64631
3551	98.9598	1265.3	-2.71228	1099	-18.5844	3551	98.0242	88.3186	1.63317
3550	98.7872	1267.23	-3.13364	1100	-18.3921	3550	97.9082	88.1406	1.61815
3549	98.6291	1269.16	-3.63974	1101	-18.2071	3549	97.7464	87.9437	1.60451
3548	98.5105	1271.09	-4.11406	1102	-18.0305	3548	97.5874	87.7711	1.59419
3547	98.4401	1273.02	-4.39574	1103	-17.8686	3547	97.4775	87.6608	1.58668
3546	98.416	1274.95	-4.34234	1104	-17.7301	3546	97.4438	87.6311	1.58016
3545	98.4382	1276.88	-3.91826	1105	-17.6197	3545	97.4879	87.6753	1.57303
3544	98.5096	1278.81	-3.20541	1106	-17.5346	3544	97.5946	87.7697	1.56463
3543	98.623	1280.73	-2.33485	1107	-17.4692	3543	97.7386	87.8808	1.55435
3542	98.7577	1282.66	-1.48462	1108	-17.4196	3542	97.8796	87.9654	1.54208
3541	98.8901	1284.59	-0.8113	1109	-17.3847	3541	97.9764	87.9873	1.52972
3540	99.0047	1286.52	-0.41461	1110	-17.3656	3540	98.0183	87.9452	1.52012
3539	99.093	1288.45	-0.28533	1111	-17.3648	3539	98.0291	87.8738	1.51433
3538	99.1505	1290.38	-0.37613	1112	-17.384	3538	98.035	87.8081	1.51052
3537	99.178	1292.31	-0.56411	1113	-17.4222	3537	98.046	87.7633	1.50672
3536	99.188	1294.24	-0.82295	1114	-17.4743	3536	98.0595	87.7355	1.50231
3535	99.2015	1296.16	-1.093	1115	-17.5313	3535	98.0642	87.7085	1.4964
3534	99.2376	1298.09	-1.29498	1116	-17.5802	3534	98.0442	87.6624	1.48785
3533	99.2995	1300.02	-1.42252	1117	-17.6075	3533	97.9848	87.5817	1.47769
3532	99.3692	1301.95	-1.49486	1118	-17.6056	3532	97.8816	87.463	1.46946
3531	99.4147	1303.88	-1.52218	1119	-17.5751	3531	97.7427	87.3139	1.46475
3530	99.4065	1305.81	-1.54237	1120	-17.5196	3530	97.5838	87.1475	1.46091
3529	99.335	1307.74	-1.60306	1121	-17.4411	3529	97.4228	86.9785	1.4547
3528	99.2167	1309.67	-1.73059	1122	-17.3395	3528	97.2837	86.8279	1.44618
3527	99.0851	1311.59	-1.87562	1123	-17.2145	3527	97.1976	86.7247	1.43697
3526	98.9751	1313.52	-1.99119	1124	-17.0619	3526	97.1877	86.6891	1.42672
3525	98.9147	1315.45	-2.10602	1125	-16.8733	3525	97.2537	86.7203	1.41437
3524	98.9193	1317.38	-2.26665	1126	-16.6438	3524	97.3757	86.8017	1.40119
3523	98.9853	1319.31	-2.46314	1127	-16.3809	3523	97.529	86.9152	1.39043
3522	99.0878	1321.24	-2.64878	1128	-16.1008	3522	97.6918	87.0431	1.38389
3521	99.1935	1323.17	-2.79563	1129	-15.8167	3521	97.847	87.1659	1.38047
3520	99.277	1325.1	-2.88085	1130	-15.5351	3520	97.9815	87.2617	1.37791
3519	99.3308	1327.03	-2.93523	1131	-15.2609	3519	98.0898	87.3181	1.37422
3518	99.3594	1328.95	-2.97303	1132	-14.9997	3518	98.1742	87.3372	1.36882
3517	99.3678	1330.88	-2.98298	1133	-14.7525	3517	98.2375	87.3282	1.36273
3516	99.3597	1332.81	-2.95534	1134	-14.5149	3516	98.2734	87.2933	1.35725
3515	99.3431	1334.74	-2.94557	1135	-14.2845	3515	98.2701	87.2296	1.35194
3514	99.3282	1336.67	-3.03384	1136	-14.0686	3514	98.227	87.1442	1.34548
3513	99.3196	1338.6	-3.12966	1137	-13.8797	3513	98.1587	87.0577	1.33903
3512	99.3148	1340.53	-3.18012	1138	-13.7272	3512	98.084	86.9887	1.33529
3511	99.3093	1342.46	-3.16089	1139	-13.6133	3511	98.0191	86.9445	1.3339
3510	99.2987	1344.38	-3.07311	1140	-13.5356	3510	97.9718	86.9193	1.3307
3509	99.2749	1346.31	-2.95971	1141	-13.4889	3509	97.9304	86.8912	1.3231
3508	99.2263	1348.24	-2.80474	1142	-13.4664	3508	97.865	86.8284	1.31382
3507	99.1446	1350.17	-2.59739	1143	-13.4602	3507	97.7583	86.7148	1.30677
3506	99.0357	1352.1	-2.34618	1144	-13.4634	3506	97.6253	86.5658	1.30216
3505	98.9168	1354.03	-2.09185	1145	-13.4716	3505	97.5028	86.4182	1.29837
3504	98.8037	1355.96	-1.87929	1146	-13.4837	3504	97.4313	86.3159	1.29542
3503	98.7026	1357.89	-1.6491	1147	-13.4994	3503	97.4388	86.2911	1.29392
3502	98.619	1359.82	-1.41403	1148	-13.5165	3502	97.5279	86.3481	1.29228
3501	98.5674	1361.74	-1.18074	1149	-13.5296	3501	97.6801	86.4667	1.28819
3500	98.5644	1363.67	-0.96733	1150	-13.5322	3500	97.8648	86.6143	1.28206
3499	98.6141	1365.6	-0.76969	1151	-13.5167	3499	98.0432	86.7553	1.27654
3498	98.7025	1367.53	-0.58043	1152	-13.4734	3498	98.182	86.8634	1.27349
3497	98.8071	1369.46	-0.41235	1153	-13.392	3497	98.2731	86.936	1.27291
3496	98.9099	1371.39	-0.28927	1154	-13.2684	3496	98.3293	86.9874	1.27352
3495	99.0007	1373.32	-0.15157	1155	-13.1086	3495	98.3618	87.0281	1.27322
3494	99.071	1375.25	0.02508	1156	-12.9223	3494	98.375	87.0599	1.27009
3493	99.1139	1377.17	0.1624	1157	-12.7127	3493	98.3709	87.079	1.26461
3492	99.13	1379.1	0.23305	1158	-12.4757	3492	98.353	87.0799	1.25921
3491	99.1308	1381.03	0.21298	1159	-12.2064	3491	98.3259	87.0605	1.25477
3490	99.1338	1382.96	0.14878	1160	-11.9044	3490	98.2967	87.0268	1.25019
3489	99.1544	1384.89	0.00811	1161	-11.5724	3489	98.2731	86.9909	1.24577
3488	99.2006	1386.82	-0.22089	1162	-11.2147	3488	98.258	86.9619	1.24386
3487	99.2688	1388.75	-0.53581	1163	-10.8405	3487	98.2461	86.9387	1.24451
3486	99.3414	1390.68	-0.82387	1164	-10.4658	3486	98.2303	86.9154	1.2443
3485	99.3918	1392.61	-1.08978	1165	-10.1087	3485	98.2111	86.8911	1.24134
3484	99.3984	1394.53	-1.34001	1166	-9.78049	3484	98.1979	86.8738	1.23776
3483	99.3538	1396.46	-1.64578	1167	-9.48021	3483	98.2028	86.8746	1.23535
3482	99.2661	1398.39	-1.99791	1168	-9.19653	3482	98.2336	86.902	1.23213
3481	99.1551	1400.32	-2.37511	1169	-8.91543	3481	98.2866	86.9549	1.22653
3480	99.0499	1402.25	-2.74584	1170	-8.62904	3480	98.3479	87.0229	1.22086
3479	98.9835	1404.18	-3.17491	1171	-8.3388	3479	98.4005	87.0912	1.21738
3478	98.9809	1406.11	-3.69397	1172	-8.05094	3478	98.4327	87.1463	1.21483
3477	99.044	1408.04	-4.32571	1173	-7.77085	3477	98.4411	87.179	1.21175
3476	99.1468	1409.96	-4.93107	1174	-7.50317	3476	98.4334	87.1887	1.2101
3475	99.247	1411.89	-5.44083	1175	-7.25418	3475	98.4269	87.1869	1.21066
3474	99.3097	1413.82	-5.64258	1176	-7.02998	3474	98.4355	87.1888	1.20958
3473	99.3129	1415.75	-5.43211	1177	-6.83216	3473	98.4634	87.2059	1.20398
3472	99.2532	1417.68	-4.92304	1178	-6.65838	3472	98.5031	87.2389	1.19836
3471	99.1388	1419.61	-4.23108	1179	-6.50725	3471	98.5417	87.2791	1.1986
3470	98.9904	1421.54	-3.52503	1180	-6.37942	3470	98.5679	87.3148	1.2026
3469	98.8431	1423.47	-3.03458	1181	-6.27386	3469	98.5769	87.34	1.20327
3468	98.7367	1425.4	-2.9534	1182	-6.18676	3468	98.5709	87.3551	1.19925
3467	98.6998	1427.32	-3.3247	1183	-6.11585	3467	98.5546	87.3631	1.19556
3466	98.736	1429.25	-4.10887	1184	-6.06314	3466	98.5332	87.3655	1.19461
3465	98.8265	1431.18	-5.23995	1185	-6.0312	3465	98.5111	87.3645	1.19257
3464	98.9423	1433.11	-6.38489	1186	-6.01838	3464	98.4918	87.3654	1.1868
3463	99.0547	1435.04	-7.24957	1187	-6.01898	3463	98.4775	87.3763	1.18038
3462	99.1378	1436.97	-7.79502	1188	-6.02681	3462	98.4719	87.4062	1.17755
3461	99.1762	1438.9	-7.86913	1189	-6.0375	3461	98.4811	87.461	1.17803
3460	99.1741	1440.83	-7.45957	1190	-6.04843	3460	98.5103	87.5388	1.17858
3459	99.1541	1442.75	-6.70395	1191	-6.05859	3459	98.5607	87.6311	1.17759
3458	99.1442	1444.68	-5.77866	1192	-6.06865	3458	98.6276	87.7261	1.17605
3457	99.1604	1446.61	-4.92831	1193	-6.08042	3457	98.7014	87.814	1.17549
3456	99.204	1448.54	-4.37039	1194	-6.09522	3456	98.769	87.8882	1.1764
3455	99.2685	1450.47	-4.14003	1195	-6.11154	3455	98.8174	87.9448	1.17795
3454	99.3433	1452.4	-4.25557	1196	-6.12395	3454	98.8386	87.9839	1.17894
3453	99.4148	1454.33	-4.63133	1197	-6.12582	3453	98.8334	88.0098	1.1794
3452	99.4716	1456.26	-5.00802	1198	-6.11539	3452	98.8102	88.0306	1.18066
3451	99.514	1458.18	-5.24872	1199	-6.09965	3451	98.7805	88.0539	1.18308
3450	99.5533	1460.11	-5.24808	1200	-6.09071	3450	98.7516	88.0801	1.18526
3449	99.6031	1462.04	-4.97648	1201	-6.09755	3449	98.7247	88.1037	1.18614
3448	99.6699	1463.97	-4.62159	1202	-6.12174	3448	98.7007	88.1235	1.18578
3447	99.7523	1465.9	-4.29428	1203	-6.15965	3447	98.6834	88.1481	1.18345
3446	99.8422	1467.83	-3.94214	1204	-6.20609	3446	98.6768	88.1883	1.17793
3445	99.9237	1469.76	-3.69957	1205	-6.25544	3445	98.6822	88.2478	1.17082
3444	99.9726	1471.69	-3.69401	1206	-6.30249	3444	98.6975	88.3202	1.16629
3443	99.9672	1473.62	-3.92444	1207	-6.34541	3443	98.7178	88.3943	1.16546
3442	99.9016	1475.54	-4.24059	1208	-6.38842	3442	98.7378	88.4616	1.16465
3441	99.7886	1477.47	-4.57982	1209	-6.44064	3441	98.7542	88.519	1.16203
3440	99.6471	1479.4	-4.71388	1210	-6.51122	3440	98.7642	88.5643	1.16153
3439	99.4895	1481.33	-4.56264	1211	-6.60429	3439	98.7648	88.5952	1.16599
3438	99.3213	1483.26	-4.19235	1212	-6.71663	3438	98.7559	88.6143	1.17099
3437	99.147	1485.19	-3.48293	1213	-6.83975	3437	98.7422	88.632	1.17085
3436	98.9751	1487.12	-2.42134	1214	-6.96513	3436	98.7319	88.6621	1.16748
3435	98.8178	1489.05	-1.38909	1215	-7.08838	3435	98.733	88.7139	1.16664
3434	98.6877	1490.97	-0.534	1216	-7.20937	3434	98.7479	88.7891	1.16792
3433	98.5949	1492.9	-0.1094	1217	-7.33092	3433	98.7715	88.8825	1.16601
3432	98.5489	1494.83	-0.30839	1218	-7.45922	3432	98.7949	88.9852	1.16038
3431	98.5594	1496.76	-0.81708	1219	-7.60422	3431	98.811	89.0871	1.15691
3430	98.6333	1498.69	-1.43695	1220	-7.77615	3430	98.8174	89.1785	1.15861
3429	98.7669	1500.62	-2.08977	1221	-7.97982	3429	98.8142	89.2505	1.16177
3428	98.941	1502.55	-2.66149	1222	-8.21259	3428	98.7988	89.2964	1.16305
3427	99.1277	1504.48	-3.06068	1223	-8.46694	3427	98.7652	89.3124	1.16463
3426	99.3021	1506.41	-3.20124	1224	-8.73341	3426	98.709	89.302	1.16961
3425	99.4515	1508.33	-3.25483	1225	-9.00178	3425	98.6361	89.2799	1.17649
3424	99.5703	1510.26	-3.25054	1226	-9.26169	3424	98.5627	89.2694	1.18149
3423	99.651	1512.19	-3.28258	1227	-9.5035	3423	98.5077	89.2915	1.18328
3422	99.6854	1514.12	-3.35448	1228	-9.71896	3422	98.4842	89.3558	1.18269
3421	99.6727	1516.05	-3.38995	1229	-9.9025	3421	98.4966	89.458	1.18011
3420	99.6248	1517.98	-3.35483	1230	-10.0527	3420	98.5412	89.5841	1.17542
3419	99.5588	1519.91	-3.27248	1231	-10.1715	3419	98.6071	89.7159	1.16963
3418	99.4864	1521.84	-3.29577	1232	-10.2593	3418	98.6772	89.8355	1.16483
3417	99.4092	1523.76	-3.4108	1233	-10.312	3417	98.7323	89.93	1.16277
3416	99.3231	1525.69	-3.42975	1234	-10.3226	3416	98.7592	89.9967	1.16381
3415	99.2271	1527.62	-3.44639	1235	-10.2858	3415	98.7573	90.0462	1.16634
3414	99.128	1529.55	-3.46679	1236	-10.1997	3414	98.7379	90.0952	1.16812
3413	99.0406	1531.48	-3.42295	1237	-10.0653	3413	98.715	90.1554	1.16858
3412	98.9833	1533.41	-3.30074	1238	-9.88754	3412	98.6979	90.2268	1.16958
3411	98.9701	1535.34	-3.12647	1239	-9.67637	3411	98.6883	90.3004	1.17288
3410	99.0043	1537.27	-2.92206	1240	-9.44337	3410	98.682	90.3653	1.17785
3409	99.0759	1539.2	-2.57287	1241	-9.19608	3409	98.673	90.4149	1.18325
3408	99.1626	1541.12	-2.12513	1242	-8.93653	3408	98.6574	90.4509	1.18926
3407	99.2333	1543.05	-1.56523	1243	-8.6652	3407	98.6343	90.4818	1.19601
3406	99.2562	1544.98	-0.9552	1244	-8.38385	3406	98.6049	90.5179	1.20161
3405	99.2112	1546.91	-0.50389	1245	-8.09427	3405	98.571	90.566	1.20415
3404	99.0993	1548.84	-0.26277	1246	-7.79732	3404	98.5348	90.6249	1.20464
3403	98.9434	1550.77	-0.18586	1247	-7.49512	3403	98.4976	90.6874	1.20551
3402	98.7784	1552.7	-0.33608	1248	-7.19217	3402	98.4602	90.7457	1.20738
3401	98.637	1554.63	-0.86862	1249	-6.89266	3401	98.4238	90.7975	1.2094
3400	98.5398	1556.55	-1.61489	1250	-6.59761	3400	98.3895	90.8459	1.21156
3399	98.4927	1558.48	-2.40269	1251	-6.30572	3399	98.3581	90.896	1.21439
3398	98.488	1560.41	-3.06357	1252	-6.01633	3398	98.3295	90.9519	1.21734
3397	98.5081	1562.34	-3.54272	1253	-5.73122	3397	98.3056	91.0175	1.21987
3396	98.5321	1564.27	-3.71813	1254	-5.45467	3396	98.2918	91.0956	1.22307
3395	98.543	1566.2	-3.54174	1255	-5.19192	3395	98.2948	91.1846	1.22792
3394	98.5351	1568.13	-3.20461	1256	-4.94596	3394	98.3158	91.278	1.23343
3393	98.5123	1570.06	-2.66067	1257	-4.71575	3393	98.3487	91.3655	1.2377
3392	98.4906	1571.99	-2.17119	1258	-4.49912	3392	98.3801	91.4411	1.24123
3391	98.4914	1573.91	-1.96783	1259	-4.29662	3391	98.3959	91.5039	1.24543
3390	98.5339	1575.84	-1.89662	1260	-4.1103	3390	98.3888	91.5577	1.2498
3389	98.6238	1577.77	-1.91394	1261	-3.93915	3389	98.361	91.6078	1.25304
3388	98.7473	1579.7	-1.89757	1262	-3.77851	3388	98.3206	91.6604	1.25581
3387	98.8741	1581.63	-1.79956	1263	-3.62417	3387	98.2784	91.7216	1.25998
3386	98.9697	1583.56	-1.55193	1264	-3.47421	3386	98.2452	91.7968	1.26582
3385	99.0084	1585.49	-1.21496	1265	-3.32595	3385	98.2286	91.8887	1.27196
3384	98.9812	1587.42	-1.01036	1266	-3.17451	3384	98.2301	91.9961	1.27753
3383	98.8934	1589.34	-0.98137	1267	-3.01758	3383	98.2442	92.1144	1.28248
3382	98.76	1591.27	-1.12571	1268	-2.86028	3382	98.262	92.2364	1.28681
3381	98.6013	1593.2	-1.37158	1269	-2.7122	3381	98.2775	92.3548	1.29102
3380	98.4402	1595.13	-1.47788	1270	-2.57983	3380	98.2905	92.4636	1.29622
3379	98.2957	1597.06	-1.35515	1271	-2.46342	3379	98.3033	92.5586	1.30255
3378	98.1754	1598.99	-1.04521	1272	-2.35952	3378	98.3164	92.6382	1.30909
3377	98.0723	1600.92	-0.63317	1273	-2.26376	3377	98.327	92.7038	1.31603
3376	97.973	1602.85	-0.3069	1274	-2.17126	3376	98.3315	92.7595	1.32471
3375	97.8653	1604.77	-0.12332	1275	-2.07692	3375	98.3262	92.8095	1.33451
3374	97.7397	1606.7	-0.17239	1276	-1.9772	3374	98.3057	92.8553	1.34254
3373	97.583	1608.63	-0.54598	1277	-1.87135	3373	98.2639	92.8953	1.34816
3372	97.3816	1610.56	-1.13361	1278	-1.76126	3372	98.1971	92.9258	1.35454
3371	97.136	1612.49	-1.8642	1279	-1.65041	3371	98.1074	92.9435	1.36342
3370	96.8703	1614.42	-2.62899	1280	-1.54282	3370	98.0038	92.9489	1.37185
3369	96.6218	1616.35	-3.40276	1281	-1.4415	3369	97.8992	92.9492	1.37705
3368	96.4189	1618.28	-4.23907	1282	-1.3474	3368	97.8076	92.9563	1.3808
3367	96.2701	1620.21	-5.04313	1283	-1.26009	3367	97.7415	92.9831	1.38555
3366	96.1711	1622.13	-5.96211	1284	-1.17944	3366	97.7091	93.0369	1.38971
3365	96.114	1624.06	-6.86611	1285	-1.10605	3365	97.7113	93.1172	1.39127
3364	96.0884	1625.99	-7.60217	1286	-1.04024	3364	97.7403	93.2154	1.39307
3363	96.0771	1627.92	-8.15106	1287	-0.98185	3363	97.7823	93.3175	1.39997
3362	96.0606	1629.85	-8.50734	1288	-0.93138	3362	97.8233	93.408	1.4122
3361	96.0279	1631.78	-8.58006	1289	-0.88981	3361	97.8524	93.477	1.42556
3360	95.9796	1633.71	-8.4084	1290	-0.85638	3360	97.8635	93.5253	1.43702
3359	95.9159	1635.64	-8.07567	1291	-0.82665	3359	97.8547	93.5632	1.44632
3358	95.8222	1637.56	-7.74934	1292	-0.79379	3358	97.8289	93.6028	1.45321
3357	95.6723	1639.49	-7.4234	1293	-0.75235	3357	97.7931	93.6509	1.45725
3356	95.4465	1641.42	-7.26855	1294	-0.70159	3356	97.7567	93.7074	1.4598
3355	95.1505	1643.35	-7.2316	1295	-0.64606	3355	97.7276	93.7683	1.46319
3354	94.8158	1645.28	-7.22266	1296	-0.59355	3354	97.71	93.8282	1.46887
3353	94.4842	1647.21	-7.36501	1297	-0.55182	3353	97.7038	93.882	1.47769
3352	94.1901	1649.14	-7.54156	1298	-0.52544	3352	97.7049	93.9261	1.4902
3351	93.952	1651.07	-7.67521	1299	-0.51413	3351	97.7069	93.9612	1.5045
3350	93.7691	1653	-7.79496	1300	-0.51359	3350	97.7052	93.9931	1.51638
3349	93.6231	1654.92	-7.9823	1301	-0.51855	3349	97.6997	94.0289	1.52426
3348	93.4858	1656.85	-8.44191	1302	-0.52609	3348	97.6944	94.0724	1.53153
3347	93.3328	1658.78	-9.15893	1303	-0.53693	3347	97.6946	94.1218	1.54148
3346	93.151	1660.71	-10.1065	1304	-0.5539	3346	97.7029	94.1713	1.55292
3345	92.9368	1662.64	-11.1835	1305	-0.5798	3345	97.7168	94.2136	1.56395
3344	92.6921	1664.57	-12.233	1306	-0.61631	3344	97.7283	94.2417	1.57627
3343	92.4249	1666.5	-13.117	1307	-0.66314	3343	97.7263	94.2503	1.59137
3342	92.1525	1668.43	-13.4995	1308	-0.71626	3342	97.7028	94.2386	1.60594
3341	91.8967	1670.35	-13.2422	1309	-0.76722	3341	97.6585	94.2125	1.61561
3340	91.675	1672.28	-12.2816	1310	-0.80673	3340	97.604	94.1821	1.6214
3339	91.4998	1674.21	-10.7021	1311	-0.8302	3339	97.555	94.1576	1.62769
3338	91.3863	1676.14	-9.00231	1312	-0.83884	3338	97.5262	94.1459	1.63589
3337	91.3521	1678.07	-7.38725	1313	-0.83587	3337	97.5264	94.1497	1.64458
3336	91.4026	1680	-5.86274	1314	-0.82336	3336	97.5569	94.1683	1.65384
3335	91.5201	1681.93	-4.47288	1315	-0.80344	3335	97.6098	94.1973	1.66487
3334	91.6705	1683.86	-3.31174	1316	-0.78029	3334	97.6707	94.2289	1.67662
3333	91.8222	1685.79	-2.44036	1317	-0.75811	3333	97.7242	94.2531	1.68723
3332	91.9568	1687.71	-1.85669	1318	-0.73734	3332	97.7599	94.2614	1.69786
3331	92.064	1689.64	-1.44765	1319	-0.7147	3331	97.7749	94.25	1.71071
3330	92.1351	1691.57	-1.11176	1320	-0.68706	3330	97.7728	94.2208	1.7248
3329	92.1676	1693.5	-0.82877	1321	-0.65375	3329	97.7619	94.1808	1.73757
3328	92.1733	1695.43	-0.77144	1322	-0.61534	3328	97.7515	94.138	1.7491
3327	92.1797	1697.36	-0.8238	1323	-0.57278	3327	97.7489	94.1008	1.76097
3326	92.2206	1699.29	-0.7883	1324	-0.52872	3326	97.7578	94.0772	1.7722
3325	92.3249	1701.22	-0.69204	1325	-0.48772	3325	97.7784	94.074	1.78065
3324	92.5065	1703.14	-0.58095	1326	-0.4539	3324	97.8086	94.0938	1.78745
3323	92.7607	1705.07	-0.46924	1327	-0.42949	3323	97.8442	94.1322	1.79551
3322	93.0658	1707	-0.39846	1328	-0.41634	3322	97.8782	94.1772	1.80547
3321	93.392	1708.93	-0.33097	1329	-0.42714	3321	97.9039	94.2158	1.81588
3320	93.7114	1710.86	-0.27515	1330	-0.45582	3320	97.9194	94.2401	1.82663
3319	94.0045	1712.79	-0.23598	1331	-0.49504	3319	97.9274	94.2497	1.83846
3318	94.2605	1714.72	-0.2062	1332	-0.53842	3318	97.9322	94.2482	1.85042
3317	94.4739	1716.65	-0.17431	1333	-0.58096	3317	97.9342	94.2394	1.86166
3316	94.6443	1718.58	-0.19245	1334	-0.62013	3316	97.9308	94.2259	1.87401
3315	94.7756	1720.5	-0.21282	1335	-0.65217	3315	97.92	94.2121	1.88917
3314	94.8748	1722.43	-0.24257	1336	-0.6709	3314	97.9037	94.2049	1.90483
3313	94.9484	1724.36	-0.27916	1337	-0.67353	3313	97.8875	94.2119	1.91785
3312	95.0017	1726.29	-0.30908	1338	-0.66462	3312	97.8786	94.2371	1.92937
3311	95.0419	1728.22	-0.32488	1339	-0.65203	3311	97.8822	94.2796	1.94267
3310	95.0811	1730.15	-0.31898	1340	-0.64095	3310	97.9014	94.3359	1.95734
3309	95.1358	1732.08	-0.2881	1341	-0.63289	3309	97.9366	94.4039	1.97008
3308	95.2189	1734.01	-0.23979	1342	-0.62935	3308	97.985	94.4821	1.98042
3307	95.3372	1735.93	-0.18565	1343	-0.63369	3307	98.0395	94.5667	1.99096
3306	95.4946	1737.86	-0.16092	1344	-0.64814	3306	98.0915	94.6498	2.00262
3305	95.6946	1739.79	-0.1156	1345	-0.67043	3305	98.1342	94.7221	2.01373
3304	95.9365	1741.72	-0.07657	1346	-0.69688	3304	98.1649	94.7775	2.02363
3303	96.2063	1743.65	-0.04408	1347	-0.72822	3303	98.1832	94.8143	2.0336
3302	96.4742	1745.58	-0.01858	1348	-0.76845	3302	98.1878	94.8338	2.04448
3301	96.7054	1747.51	0.00491	1349	-0.81914	3301	98.177	94.839	2.05625
3300	96.8746	1749.44	0.02812	1350	-0.8792	3300	98.1521	94.8358	2.06937
3299	96.9735	1751.36	0.05017	1351	-0.94886	3299	98.1192	94.8329	2.08389
3298	97.0114	1753.29	0.06366	1352	-1.03032	3298	98.0889	94.8401	2.09769
3297	97.004	1755.22	0.05803	1353	-1.12416	3297	98.064	94.8575	2.1099
3296	96.9765	1757.15	0.04288	1354	-1.22714	3296	98.0462	94.8807	2.12163
3295	96.9567	1759.08	0.01745	1355	-1.33464	3295	98.0341	94.9009	2.13385
3294	96.9686	1761.01	-0.01346	1356	-1.44435	3294	98.0253	94.9122	2.14492
3293	97.0245	1762.94	-0.05145	1357	-1.55691	3293	98.0163	94.9146	2.15396
3292	97.123	1764.87	-0.09513	1358	-1.67641	3292	98.0043	94.9135	2.16354
3291	97.2559	1766.8	-0.11076	1359	-1.81151	3291	97.9893	94.9159	2.17561
3290	97.4152	1768.72	-0.11456	1360	-1.97132	3290	97.9736	94.9258	2.18757
3289	97.5951	1770.65	-0.1197	1361	-2.15852	3289	97.9572	94.9421	2.19665
3288	97.7843	1772.58	-0.12996	1362	-2.36777	3288	97.9357	94.9587	2.2052
3287	97.9651	1774.51	-0.1483	1363	-2.58976	3287	97.9039	94.9702	2.2168
3286	98.1185	1776.44	-0.16377	1364	-2.81743	3286	97.8612	94.9745	2.22973
3285	98.2345	1778.37	-0.17809	1365	-3.04748	3285	97.813	94.9748	2.24021
3284	98.3155	1780.3	-0.20463	1366	-3.27528	3284	97.7663	94.9767	2.24988
3283	98.3694	1782.23	-0.22737	1367	-3.49251	3283	97.7259	94.9852	2.2637
3282	98.4006	1784.15	-0.24779	1368	-3.69221	3282	97.6925	95.0001	2.28125
3281	98.4076	1786.08	-0.26929	1369	-3.8713	3281	97.6626	95.0148	2.2966
3280	98.3869	1788.01	-0.28998	1370	-4.02314	3280	97.6305	95.0206	2.30714
3279	98.336	1789.94	-0.30783	1371	-4.13341	3279	97.5911	95.0133	2.31652
3278	98.2531	1791.87	-0.31995	1372	-4.18958	3278	97.5448	94.998	2.32806
3277	98.136	1793.8	-0.3271	1373	-4.19006	3277	97.4973	94.9861	2.34018
3276	97.9866	1795.73	-0.33393	1374	-4.14339	3276	97.4568	94.9879	2.35042
3275	97.8184	1797.66	-0.34003	1375	-4.06061	3275	97.4293	95.0086	2.35977
3274	97.6571	1799.59	-0.36024	1376	-3.94845	3274	97.4176	95.0467	2.37063
3273	97.5324	1801.51	-0.37884	1377	-3.80995	3273	97.42	95.0938	2.38322
3272	97.4665	1803.44	-0.40278	1378	-3.64797	3272	97.4302	95.1349	2.39564
3271	97.4701	1805.37	-0.42532	1379	-3.46601	3271	97.4378	95.1557	2.40623
3270	97.543	1807.3	-0.46835	1380	-3.26775	3270	97.4342	95.1525	2.41524
3269	97.6754	1809.23	-0.5092	1381	-3.05867	3269	97.4172	95.1353	2.42464
3268	97.8459	1811.16	-0.54283	1382	-2.84834	3268	97.3914	95.12	2.43635
3267	98.0247	1813.09	-0.57008	1383	-2.64507	3267	97.3639	95.1169	2.44976
3266	98.1839	1815.02	-0.59158	1384	-2.45009	3266	97.3392	95.1274	2.46244
3265	98.3078	1816.94	-0.60457	1385	-2.26174	3265	97.3195	95.1478	2.47397
3264	98.3922	1818.87	-0.61193	1386	-2.08001	3264	97.3051	95.1741	2.48667
3263	98.4333	1820.8	-0.61678	1387	-1.90561	3263	97.2947	95.2007	2.50115
3262	98.4216	1822.73	-0.61849	1388	-1.73912	3262	97.2838	95.2197	2.51434
3261	98.3465	1824.66	-0.61974	1389	-1.58333	3261	97.2662	95.2237	2.52446
3260	98.2061	1826.59	-0.62474	1390	-1.44606	3260	97.2376	95.2119	2.53468
3259	98.0086	1828.52	-0.6183	1391	-1.33652	3259	97.2003	95.1914	2.5484
3258	97.7679	1830.45	-0.60948	1392	-1.25808	3258	97.1624	95.1732	2.56378
3257	97.5019	1832.38	-0.60178	1393	-1.2047	3257	97.1342	95.166	2.57718
3256	97.2356	1834.3	-0.5971	1394	-1.16503	3256	97.1219	95.174	2.58927
3255	96.9979	1836.23	-0.59959	1395	-1.13034	3255	97.1268	95.1988	2.6033
3254	96.8063	1838.16	-0.61118	1396	-1.09728	3254	97.1462	95.2404	2.61913
3253	96.6525	1840.09	-0.63303	1397	-1.06623	3253	97.1746	95.294	2.63368
3252	96.5048	1842.02	-0.66446	1398	-1.0394	3252	97.2014	95.347	2.64628
3251	96.328	1843.95	-0.6902	1399	-1.02092	3251	97.2119	95.3812	2.65926
3250	96.1005	1845.88	-0.71621	1400	-1.01634	3250	97.1955	95.3837	2.67401
3249	95.8178	1847.81	-0.77387	1401	-1.02926	3249	97.1547	95.3569	2.69006
3248	95.4865	1849.73	-0.82299	1402	-1.05952	3248	97.1053	95.3163	2.7071
3247	95.1232	1851.66	-0.85929	1403	-1.10434	3247	97.0647	95.2797	2.72475
3246	94.7546	1853.59	-0.88286	1404	-1.15962	3246	97.0402	95.257	2.74124
3245	94.4104	1855.52	-0.90044	1405	-1.22037	3245	97.0285	95.2502	2.7555
3244	94.1099	1857.45	-0.90786	1406	-1.28213	3244	97.0233	95.2575	2.76945
3243	93.8541	1859.38	-0.90544	1407	-1.34044	3243	97.0208	95.2754	2.78492
3242	93.6274	1861.31	-0.89274	1408	-1.38953	3242	97.0186	95.2989	2.80025
3241	93.4041	1863.24	-0.86682	1409	-1.42558	3241	97.0137	95.3215	2.81341
3240	93.1528	1865.17	-0.8596	1410	-1.44914	3240	97.0047	95.3396	2.82669
3239	92.846	1867.09	-0.87327	1411	-1.46288	3239	96.9962	95.3535	2.84414
3238	92.4734	1869.02	-0.87889	1412	-1.46805	3238	96.998	95.3649	2.86557
3237	92.0554	1870.95	-0.88025	1413	-1.46419	3237	97.0164	95.3728	2.88727
3236	91.6382	1872.88	-0.87751	1414	-1.45266	3236	97.0477	95.373	2.9079
3235	91.2727	1874.81	-0.89279	1415	-1.43819	3235	97.0815	95.3633	2.92941
3234	90.9969	1876.74	-0.90575	1416	-1.42687	3234	97.1099	95.3472	2.95262
3233	90.8311	1878.67	-0.91526	1417	-1.4224	3233	97.134	95.3331	2.97561
3232	90.7812	1880.6	-0.92004	1418	-1.42487	3232	97.1606	95.3302	2.9967
3231	90.8373	1882.52	-0.92832	1419	-1.43302	3231	97.1947	95.343	3.01615
3230	90.9712	1884.45	-0.91935	1420	-1.44469	3230	97.2357	95.3701	3.03501
3229	91.1406	1886.38	-0.9133	1421	-1.45735	3229	97.2808	95.4053	3.05451
3228	91.3076	1888.31	-0.90648	1422	-1.46812	3228	97.3276	95.4411	3.07625
3227	91.4522	1890.24	-0.90622	1423	-1.47334	3227	97.3741	95.47	3.1006
3226	91.5734	1892.17	-0.93062	1424	-1.47131	3226	97.4164	95.4873	3.12595
3225	91.6758	1894.1	-0.96387	1425	-1.46372	3225	97.4508	95.4921	3.15116
3224	91.7617	1896.03	-0.99555	1426	-1.45418	3224	97.4772	95.4891	3.17707
3223	91.8313	1897.95	-1.02367	1427	-1.44589	3223	97.5006	95.4854	3.20389
3222	91.8904	1899.88	-1.04271	1428	-1.43961	3222	97.5268	95.4861	3.22932
3221	91.9527	1901.81	-1.04813	1429	-1.4345	3221	97.5592	95.4907	3.25196
3220	92.0339	1903.74	-1.01676	1430	-1.42982	3220	97.5989	95.4961	3.27439
3219	92.144	1905.67	-0.98449	1431	-1.42721	3219	97.6467	95.5014	3.29984
3218	92.2849	1907.6	-0.92818	1432	-1.42895	3218	97.7034	95.5094	3.32787
3217	92.4554	1909.53	-0.88599	1433	-1.43494	3217	97.7675	95.5239	3.35638
3216	92.6561	1911.46	-0.89481	1434	-1.44612	3216	97.8345	95.5456	3.38561
3215	92.8858	1913.39	-0.82001	1435	-1.46496	3215	97.8994	95.5736	3.41655
3214	93.1326	1915.31	-0.77109	1436	-1.49308	3214	97.9585	95.6082	3.44764
3213	93.372	1917.24	-0.72651	1437	-1.53186	3213	98.01	95.6503	3.47673
3212	93.5782	1919.17	-0.71836	1438	-1.58226	3212	98.0525	95.6968	3.50524
3211	93.7431	1921.1	-0.75088	1439	-1.64429	3211	98.0867	95.7413	3.53594
3210	93.8798	1923.03	-0.82635	1440	-1.7157	3210	98.1178	95.7776	3.56903
3209	94.0122	1924.96	-0.93628	1441	-1.79126	3209	98.1536	95.8057	3.60252
3208	94.16	1926.89	-1.04558	1442	-1.86316	3208	98.1998	95.83	3.63612
3207	94.3315	1928.82	-1.14617	1443	-1.92322	3207	98.2555	95.8542	3.67093
3206	94.5256	1930.74	-1.23681	1444	-1.96867	3206	98.3131	95.8777	3.70621
3205	94.733	1932.67	-1.20581	1445	-2.00201	3205	98.3631	95.8971	3.73994
3204	94.9357	1934.6	-1.16457	1446	-2.02701	3204	98.3976	95.9087	3.77224
3203	95.1139	1936.53	-1.11622	1447	-2.04799	3203	98.4124	95.9097	3.80552
3202	95.2593	1938.46	-0.97813	1448	-2.0692	3202	98.4084	95.8997	3.84146
3201	95.3823	1940.39	-0.86006	1449	-2.0928	3201	98.393	95.8831	3.87977
3200	95.503	1942.32	-0.80131	1450	-2.11812	3200	98.3775	95.8684	3.91909
3199	95.6338	1944.25	-0.78764	1451	-2.14183	3199	98.3729	95.8626	3.95788
3198	95.771	1946.18	-0.79959	1452	-2.16452	3198	98.3859	95.869	3.99542
3197	95.9013	1948.1	-0.85301	1453	-2.18597	3197	98.419	95.8884	4.03325
3196	96.0124	1950.03	-0.95816	1454	-2.19569	3196	98.4724	95.9213	4.07355
3195	96.0976	1951.96	-1.09651	1455	-2.18852	3195	98.5436	95.9664	4.11537
3194	96.1562	1953.89	-1.27331	1456	-2.16808	3194	98.6259	96.0175	4.15536
3193	96.1955	1955.82	-1.47114	1457	-2.13849	3193	98.7093	96.0644	4.19315
3192	96.2301	1957.75	-1.58472	1458	-2.10256	3192	98.7837	96.0999	4.23231
3191	96.2766	1959.68	-1.75217	1459	-2.06146	3191	98.8413	96.122	4.27411
3190	96.3445	1961.61	-1.93276	1460	-2.01595	3190	98.8779	96.1319	4.31494
3189	96.4341	1963.53	-2.10008	1461	-1.96629	3189	98.8952	96.1321	4.35263
3188	96.5403	1965.46	-2.23797	1462	-1.91768	3188	98.9024	96.1279	4.39097
3187	96.6573	1967.39	-2.35308	1463	-1.87324	3187	98.9115	96.1275	4.43395
3186	96.7767	1969.32	-2.43452	1464	-1.82654	3186	98.9306	96.1371	4.47979
3185	96.887	1971.25	-2.47918	1465	-1.77677	3185	98.9588	96.1567	4.52461
3184	96.9778	1973.18	-2.47336	1466	-1.72722	3184	98.9895	96.1803	4.56861
3183	97.0468	1975.11	-2.42857	1467	-1.68186	3183	99.0158	96.2014	4.61387
3182	97.1003	1977.04	-2.29868	1468	-1.64417	3182	99.034	96.2169	4.6594
3181	97.1481	1978.97	-2.19745	1469	-1.60539	3181	99.044	96.2272	4.70336
3180	97.1975	1980.89	-1.98947	1470	-1.55283	3180	99.0494	96.2343	4.74753
3179	97.2529	1982.82	-1.71343	1471	-1.48368	3179	99.0577	96.2421	4.79449
3178	97.3172	1984.75	-1.44907	1472	-1.40206	3178	99.0767	96.2561	4.84256
3177	97.3912	1986.68	-1.18796	1473	-1.31201	3177	99.1087	96.2796	4.88833
3176	97.4748	1988.61	-0.96548	1474	-1.21673	3176	99.1493	96.3111	4.93263
3175	97.5658	1990.54	-0.773	1475	-1.12175	3175	99.19	96.3441	4.97894
3174	97.6622	1992.47	-0.64092	1476	-1.03506	3174	99.2241	96.3709	5.02736
3173	97.7616	1994.4	-0.58726	1477	-0.96328	3173	99.2495	96.388	5.07492
3172	97.8596	1996.32	-0.67949	1478	-0.90371	3172	99.2698	96.3977	5.12098
3171	97.9478	1998.25	-0.90552	1479	-0.84319	3171	99.2914	96.4049	5.16786
3170	98.0194	2000.18	-0.94605	1480	-0.77601	3170	99.318	96.4134	5.21662
3169	98.0694	2002.11	-0.81251	1481	-0.70952	3169	99.3503	96.4253	5.26594
3168	98.1011	2004.04	-0.80569	1482	-0.64965	3168	99.3861	96.4414	5.31512
3167	98.1253	2005.97	-1.04215	1483	-0.59808	3167	99.4226	96.4614	5.36476
3166	98.1562	2007.9	-1.10104	1484	-0.55718	3166	99.4566	96.4836	5.41502
3165	98.2024	2009.83	-0.91961	1485	-0.52662	3165	99.484	96.5041	5.46572
3164	98.2621	2011.76	-0.8467	1486	-0.50249	3164	99.5026	96.5193	5.51751
3163	98.3237	2013.68	-0.86283	1487	-0.48308	3163	99.5154	96.5275	5.57056
3162	98.3719	2015.61	-0.9815	1488	-0.46805	3162	99.5283	96.5294	5.62333
3161	98.3936	2017.54	-1.05487	1489	-0.45579	3161	99.5443	96.5262	5.67464
3160	98.3794	2019.47	-0.94565	1490	-0.44469	3160	99.5599	96.5183	5.72553
3159	98.3236	2021.4	-0.72087	1491	-0.43487	3159	99.5675	96.5056	5.77709
3158	98.2239	2023.33	-0.70193	1492	-0.42681	3158	99.5618	96.4886	5.82855
3157	98.082	2025.26	-0.936	1493	-0.41847	3157	99.5429	96.4693	5.87953
3156	97.9057	2027.19	-0.91139	1494	-0.40784	3156	99.5146	96.4512	5.93156
3155	97.7115	2029.11	-0.62634	1495	-0.39305	3155	99.4831	96.4383	5.98508
3154	97.5252	2031.04	-0.5324	1496	-0.37415	3154	99.4554	96.4334	6.03769
3153	97.3774	2032.97	-0.6186	1497	-0.35713	3153	99.4377	96.4366	6.08786
3152	97.2965	2034.9	-0.66132	1498	-0.34767	3152	99.433	96.4451	6.1375
3151	97.2997	2036.83	-0.65834	1499	-0.34546	3151	99.4392	96.4539	6.18827
3150	97.3906	2038.76	-0.64863	1500	-0.34739	3150	99.4498	96.4582	6.23876
3149	97.5584	2040.69	-0.73756	1501	-0.35058	3149	99.4569	96.4556	6.28831
3148	97.7774	2042.62	-1.0285	1502	-0.36006	3148	99.4551	96.4465	6.33987
3147	98.0091	2044.54	-1.44021	1503	-0.38158	3147	99.4429	96.4338	6.39537
3146	98.2093	2046.47	-1.71569	1504	-0.40919	3146	99.4226	96.4204	6.45167
3145	98.3408	2048.4	-1.81933	1505	-0.43811	3145	99.3974	96.4091	6.50517
3144	98.3871	2050.33	-1.96536	1506	-0.46434	3144	99.3716	96.4047	6.55731
3143	98.3556	2052.26	-2.12172	1507	-0.48146	3143	99.3502	96.4128	6.61084
3142	98.2712	2054.19	-2.00448	1508	-0.48428	3142	99.3385	96.4365	6.6642
3141	98.1661	2056.12	-1.73595	1509	-0.45855	3141	99.3391	96.4724	6.71453
3140	98.0737	2058.05	-1.46012	1510	-0.41837	3140	99.3486	96.5112	6.76367
3139	98.0241	2059.98	-1.2274	1511	-0.37178	3139	99.3579	96.5419	6.8156
3138	98.036	2061.9	-1.17224	1512	-0.33424	3138	99.3571	96.5577	6.86985
3137	98.1063	2063.83	-1.20907	1513	-0.31324	3137	99.3425	96.5592	6.92298
3136	98.2113	2065.76	-1.24243	1514	-0.30387	3136	99.3189	96.5548	6.97527
3135	98.3195	2067.69	-1.34089	1515	-0.30712	3135	99.2953	96.5554	7.03044
3134	98.4092	2069.62	-1.44656	1516	-0.32531	3134	99.2785	96.5685	7.08927
3133	98.4718	2071.55	-1.51688	1517	-0.3541	3133	99.2717	96.5952	7.14837
3132	98.5057	2073.48	-1.52349	1518	-0.38054	3132	99.2744	96.6305	7.20551
3131	98.5113	2075.41	-1.56165	1519	-0.39379	3131	99.2832	96.6665	7.26163
3130	98.4935	2077.33	-1.58262	1520	-0.39248	3130	99.2913	96.6961	7.31729
3129	98.4642	2079.26	-1.55326	1521	-0.37925	3129	99.2901	96.716	7.37107
3128	98.4379	2081.19	-1.61985	1522	-0.3604	3128	99.2753	96.7293	7.42224
3127	98.42	2083.12	-1.76424	1523	-0.34284	3127	99.2512	96.7436	7.47219
3126	98.4025	2085.05	-1.84596	1524	-0.33207	3126	99.2271	96.7657	7.52262
3125	98.3671	2086.98	-1.84632	1525	-0.33024	3125	99.2082	96.7945	7.5744
3124	98.2957	2088.91	-1.821	1526	-0.33822	3124	99.1918	96.8216	7.62812
3123	98.1787	2090.84	-1.82949	1527	-0.35337	3123	99.1712	96.8386	7.6838
3122	98.0184	2092.77	-1.86823	1528	-0.3679	3122	99.1427	96.8437	7.74047
3121	97.8263	2094.69	-1.94806	1529	-0.38004	3121	99.1085	96.8427	7.79737
3120	97.62	2096.62	-1.97191	1530	-0.39234	3120	99.0747	96.8451	7.85456
3119	97.4225	2098.55	-1.94522	1531	-0.4061	3119	99.0484	96.8592	7.91127
3118	97.2589	2100.48	-1.93313	1532	-0.42167	3118	99.0355	96.8886	7.96551
3117	97.1488	2102.41	-1.92201	1533	-0.43391	3117	99.038	96.9311	8.01676
3116	97.0967	2104.34	-1.82494	1534	-0.4328	3116	99.0512	96.977	8.06714
3115	97.0906	2106.27	-1.76604	1535	-0.41509	3115	99.0637	97.0133	8.11822
3114	97.1121	2108.2	-1.83031	1536	-0.39175	3114	99.0628	97.0307	8.16899
3113	97.1442	2110.12	-1.87477	1537	-0.37484	3113	99.0422	97.0296	8.21845
3112	97.1751	2112.05	-1.85668	1538	-0.37054	3112	99.0037	97.0192	8.26762
3111	97.1964	2113.98	-1.81031	1539	-0.38411	3111	98.9554	97.0096	8.31708
3110	97.2058	2115.91	-1.7035	1540	-0.41571	3110	98.9066	97.006	8.36538
3109	97.2086	2117.84	-1.59103	1541	-0.45777	3109	98.864	97.0075	8.41199
3108	97.2128	2119.77	-1.53282	1542	-0.49794	3108	98.8297	97.0092	8.45892
3107	97.2201	2121.7	-1.48908	1543	-0.52291	3107	98.7999	97.0042	8.50713
3106	97.221	2123.63	-1.47429	1544	-0.52365	3106	98.7688	96.9868	8.55471
3105	97.1986	2125.56	-1.52192	1545	-0.50218	3105	98.7342	96.9572	8.6011
3104	97.1382	2127.48	-1.54544	1546	-0.47035	3104	98.6994	96.9221	8.64925
3103	97.0334	2129.41	-1.46816	1547	-0.43848	3103	98.6717	96.8909	8.70063
3102	96.8929	2131.34	-1.33291	1548	-0.41156	3102	98.6555	96.8687	8.75166
3101	96.7402	2133.27	-1.25249	1549	-0.3935	3101	98.6505	96.8546	8.79903
3100	96.6069	2135.2	-1.22894	1550	-0.38399	3100	98.6538	96.8451	8.84526
3099	96.5191	2137.13	-1.25268	1551	-0.37954	3099	98.6638	96.8382	8.89439
3098	96.4842	2139.06	-1.31615	1552	-0.37924	3098	98.682	96.8368	8.94536
3097	96.4903	2140.99	-1.34898	1553	-0.38502	3097	98.7126	96.8485	8.99426
3096	96.5158	2142.91	-1.28467	1554	-0.41274	3096	98.7609	96.8839	9.04112
3095	96.5432	2144.84	-1.16503	1555	-0.44731	3095	98.8292	96.9494	9.08972
3094	96.5673	2146.77	-1.04875	1556	-0.44863	3094	98.9118	97.0396	9.14166
3093	96.5944	2148.7	-0.76198	1557	-0.42874	3093	98.9942	97.1371	9.19475
3092	96.6343	2150.63	-0.43338	1558	-0.40537	3092	99.0605	97.2215	9.2468
3091	96.6923	2152.56	-0.23455	1559	-0.38146	3091	99.0996	97.277	9.29747
3090	96.7662	2154.49	-0.17113	1560	-0.35921	3090	99.1088	97.2968	9.34705
3089	96.8461	2156.42	-0.28179	1561	-0.3395	3089	99.0932	97.2828	9.39589
3088	96.9172	2158.35	-0.56524	1562	-0.33036	3088	99.0619	97.2433	9.44432
3087	96.9646	2160.27	-0.85346	1563	-0.34176	3087	99.0245	97.1912	9.49164
3086	96.9822	2162.2	-1.1123	1564	-0.38443	3086	98.9873	97.1371	9.53644
3085	96.9773	2164.13	-1.33593	1565	-0.42592	3085	98.9514	97.0868	9.57968
3084	96.9662	2166.06	-1.5077	1566	-0.42741	3084	98.9153	97.041	9.62476
3083	96.963	2167.99	-1.52837	1567	-0.40894	3083	98.8791	97.0002	9.67271
3082	96.9719	2169.92	-1.50622	1568	-0.38762	3082	98.8476	96.966	9.72026
3081	96.9924	2171.85	-1.39994	1569	-0.36858	3081	98.8289	96.9419	9.76486
3080	97.0272	2173.78	-1.22158	1570	-0.35748	3080	98.8302	96.9305	9.80824
3079	97.0838	2175.7	-1.18746	1571	-0.35802	3079	98.8537	96.9321	9.85243
3078	97.1683	2177.63	-1.39435	1572	-0.37758	3078	98.8948	96.9443	9.89574
3077	97.2804	2179.56	-1.62071	1573	-0.41562	3077	98.9455	96.9631	9.93607
3076	97.4133	2181.49	-1.7794	1574	-0.46637	3076	98.9954	96.983	9.97564
3075	97.5595	2183.42	-1.75876	1575	-0.51742	3075	99.0387	96.9989	10.0172
3074	97.7098	2185.35	-1.66491	1576	-0.55452	3074	99.0695	97.0048	10.0608
3073	97.8509	2187.28	-1.55157	1577	-0.57531	3073	99.0831	96.9959	10.1049
3072	97.964	2189.21	-1.38372	1578	-0.58534	3072	99.0764	96.9701	10.1505
3071	98.0318	2191.13	-1.27226	1579	-0.58743	3071	99.0495	96.9287	10.198
3070	98.0485	2193.06	-1.1467	1580	-0.5857	3070	99.0071	96.8766	10.2445
3069	98.0238	2194.99	-1.08931	1581	-0.5885	3069	98.9581	96.822	10.287
3068	97.9785	2196.92	-1.23431	1582	-0.60134	3068	98.9138	96.7763	10.3272
3067	97.9357	2198.85	-1.47084	1583	-0.62054	3067	98.8855	96.7496	10.3684
3066	97.9139	2200.78	-1.6717	1584	-0.63944	3066	98.8821	96.7468	10.4108
3065	97.9237	2202.71	-1.67566	1585	-0.65351	3065	98.9071	96.7656	10.4524
3064	97.965	2204.64	-1.57564	1586	-0.6607	3064	98.9573	96.7986	10.4948
3063	98.0261	2206.57	-1.46691	1587	-0.66094	3063	99.0212	96.836	10.5406
3062	98.0888	2208.49	-1.44039	1588	-0.65392	3062	99.082	96.8664	10.589
3061	98.1383	2210.42	-1.58852	1589	-0.64	3061	99.1251	96.8818	10.6368
3060	98.1692	2212.35	-1.70749	1590	-0.62262	3060	99.1472	96.8829	10.6828
3059	98.1845	2214.28	-1.77641	1591	-0.60794	3059	99.1575	96.8813	10.7286
3058	98.1875	2216.21	-1.79985	1592	-0.6006	3058	99.17	96.8916	10.7748
3057	98.178	2218.14	-1.78259	1593	-0.60122	3057	99.1934	96.9222	10.8214
3056	98.1526	2220.07	-1.71334	1594	-0.6079	3056	99.2273	96.9713	10.8689
3055	98.1109	2222	-1.54147	1595	-0.619	3055	99.2656	97.0294	10.9181
3054	98.0601	2223.92	-1.44447	1596	-0.63467	3054	99.3012	97.084	10.9672
3053	98.0152	2225.85	-1.43908	1597	-0.65516	3053	99.3279	97.1244	11.0146
3052	97.9921	2227.78	-1.50532	1598	-0.67843	3052	99.3418	97.1449	11.061
3051	98.0001	2229.71	-1.65303	1599	-0.70025	3051	99.3433	97.1476	11.1078
3050	98.0378	2231.64	-1.83516	1600	-0.71678	3050	99.338	97.1415	11.154
3049	98.0934	2233.57	-2.05639	1601	-0.72618	3049	99.3339	97.1371	11.1983
3048	98.1487	2235.5	-2.16402	1602	-0.72775	3048	99.3366	97.1412	11.2421
3047	98.182	2237.43	-2.15269	1603	-0.72171	3047	99.3472	97.1551	11.2869
3046	98.1758	2239.36	-2.07217	1604	-0.71209	3046	99.3639	97.1761	11.3315
3045	98.1271	2241.28	-1.97687	1605	-0.70657	3045	99.384	97.1989	11.3737
3044	98.0514	2243.21	-1.94157	1606	-0.71257	3044	99.4068	97.2188	11.4149
3043	97.9733	2245.14	-1.92577	1607	-0.73395	3043	99.4327	97.2323	11.4569
3042	97.9104	2247.07	-1.89972	1608	-0.76905	3042	99.4601	97.2367	11.4985
3041	97.8683	2249	-1.87457	1609	-0.80985	3041	99.483	97.2281	11.5373
3040	97.8468	2250.93	-1.8995	1610	-0.84372	3040	99.492	97.2024	11.5742
3039	97.8476	2252.86	-1.98056	1611	-0.85887	3039	99.4795	97.1572	11.6125
3038	97.8711	2254.79	-2.03873	1612	-0.851	3038	99.4431	97.0933	11.6524
3037	97.9102	2256.71	-2.04431	1613	-0.82812	3037	99.3859	97.0153	11.6912
3036	97.9521	2258.64	-2.02096	1614	-0.8069	3036	99.3156	96.9326	11.728
3035	97.9883	2260.57	-2.02345	1615	-0.80026	3035	99.2434	96.858	11.7649
3034	98.0201	2262.5	-2.02594	1616	-0.81209	3034	99.183	96.8041	11.8028
3033	98.0547	2264.43	-2.02844	1617	-0.84042	3033	99.1456	96.7769	11.8402
3032	98.1002	2266.36	-2.03093	1618	-0.87929	3032	99.1366	96.7744	11.8759
3031	98.1636	2268.29	-2.03342	1619	-0.91788	3031	99.1541	96.7895	11.9109
3030	98.2509	2270.22	-2.03591	1620	-0.94441	3030	99.1904	96.8139	11.9474
3029	98.3633	2272.15	-2.0384	1621	-0.95356	3029	99.2352	96.8402	11.9863
3028	98.4919	2274.07	-2.04089	1622	-0.94944	3028	99.2781	96.8623	12.0276
3027	98.6177	2276	-2.04339	1623	-0.94398	3027	99.3127	96.8784	12.0698
3026	98.7204	2277.93	-2.04588	1624	-0.94759	3026	99.3391	96.8933	12.1111
3025	98.786	2279.86	-2.04837	1625	-0.96062	3025	99.3619	96.916	12.1507
3024	98.8105	2281.79	-2.05086	1626	-0.97797	3024	99.3845	96.9517	12.19
3023	98.797	2283.72	-2.05335	1627	-0.99586	3023	99.4061	96.9977	12.2293
3022	98.7519	2285.65	-2.05585	1628	-1.0113	3022	99.4235	97.0466	12.2677
3021	98.6834	2287.58	-2.05834	1629	-1.01919	3021	99.4343	97.0907	12.3052
3020	98.6003	2289.5	-2.06083	1630	-1.01628	3020	99.4361	97.1238	12.3437
3019	98.5104	2291.43	-2.06332	1631	-1.0047	3019	99.4256	97.1407	12.384
3018	98.4178	2293.36	-2.06581	1632	-0.98432	3018	99.4003	97.139	12.424
3017	98.3227	2295.29	-2.06831	1633	-0.95686	3017	99.3623	97.1221	12.4617
3016	98.2265	2297.22	-2.0708	1634	-0.93052	3016	99.3193	97.0985	12.4979
3015	98.135	2299.15	-2.07329	1635	-0.91209	3015	99.2809	97.0762	12.5335
3014	98.0584	2301.08	-2.07578	1636	-0.90661	3014	99.2537	97.0586	12.5675
3013	98.0063	2303.01	-2.07827	1637	-0.91749	3013	99.2402	97.0459	12.5984
3012	97.9861	2304.94	-2.08076	1638	-0.94343	3012	99.2407	97.0399	12.6268
3011	98.0042	2306.86	-2.08326	1639	-0.9782	3011	99.2537	97.0445	12.6538
3010	98.0652	2308.79	-2.08575	1640	-1.01502	3010	99.2753	97.0605	12.6784
3009	98.1647	2310.72	-2.08824	1641	-1.04913	3009	99.2976	97.0826	12.7004
3008	98.2844	2312.65	-2.09073	1642	-1.07601	3008	99.3112	97.1025	12.722
3007	98.3967	2314.58	-2.09322	1643	-1.09407	3007	99.3097	97.1146	12.7451
3006	98.4771	2316.51	-2.09572	1644	-1.10589	3006	99.2925	97.1185	12.7687
3005	98.5148	2318.44	-2.09821	1645	-1.11378	3005	99.2639	97.1167	12.7907
3004	98.5143	2320.37	-2.1007	1646	-1.11969	3004	99.2293	97.1118	12.8115
3003	98.492	2322.29	-2.10319	1647	-1.12266	3003	99.1935	97.1065	12.832
3002	98.4673	2324.22	-2.10568	1648	-1.13126	3002	99.1589	97.1044	12.8512
3001	98.4531	2326.15	-2.10817	1649	-1.157	3001	99.1249	97.107	12.8677
3000	98.4501	2328.08	-2.11067	1650	-1.18563	3000	99.0877	97.11	12.883
2999	98.4498	2330.01	-2.11316	1651	-1.20956	2999	99.0432	97.1046	12.8985
2998	98.4417	2331.94	-2.11565	1652	-1.23304	2998	98.9906	97.0819	12.9137
2997	98.4173	2333.87	-2.11814	1653	-1.25183	2997	98.9336	97.0383	12.9272
2996	98.3703	2335.8	-2.12063	1654	-1.26111	2996	98.8776	96.9768	12.9401
2995	98.2989	2337.72	-2.12313	1655	-1.25843	2995	98.8252	96.9045	12.9541
2994	98.2123	2339.65	-2.12562	1656	-1.24605	2994	98.7762	96.8289	12.9689
2993	98.1314	2341.58	-2.12811	1657	-1.2309	2993	98.7291	96.7551	12.9829
2992	98.0776	2343.51	-2.1306	1658	-1.23187	2992	98.6825	96.6863	12.996
2991	98.0588	2345.44	-2.13309	1659	-1.25581	2991	98.6352	96.6243	13.009
2990	98.0688	2347.37	-2.13559	1660	-1.28101	2990	98.5863	96.5711	13.0215
2989	98.0983	2349.3	-2.13808	1661	-1.2986	2989	98.5374	96.5276	13.0329
2988	98.1422	2351.23	-2.14057	1662	-1.30636	2988	98.4939	96.4942	13.0438
2987	98.1971	2353.16	-2.14306	1663	-1.29873	2987	98.4639	96.4712	13.0553
2986	98.2555	2355.08	-2.14555	1664	-1.27792	2986	98.4531	96.4587	13.068
2985	98.3094	2357.01	-2.14804	1665	-1.25108	2985	98.4609	96.4558	13.0826
2984	98.3559	2358.94	-2.15054	1666	-1.22803	2984	98.481	96.4598	13.1001
2983	98.3987	2360.87	-2.15303	1667	-1.21699	2983	98.5051	96.4674	13.1195
2982	98.4405	2362.8	-2.15552	1668	-1.22326	2982	98.527	96.4763	13.1386
2981	98.4779	2364.73	-2.15801	1669	-1.24166	2981	98.5434	96.4851	13.1565
2980	98.5034	2366.66	-2.1605	1670	-1.25978	2980	98.552	96.4925	13.1751
2979	98.5109	2368.59	-2.163	1671	-1.26929	2979	98.5516	96.4969	13.1958
2978	98.5009	2370.51	-2.16549	1672	-1.27293	2978	98.5428	96.4981	13.2172
2977	98.4809	2372.44	-2.16798	1673	-1.2778	2977	98.5289	96.4975	13.2377
2976	98.4633	2374.37	-2.17047	1674	-1.28763	2976	98.5146	96.4973	13.2575
2975	98.4611	2376.3	-2.17296	1675	-1.30404	2975	98.504	96.5	13.2766
2974	98.4825	2378.23	-2.17545	1676	-1.32586	2974	98.4999	96.5093	13.2936
2973	98.5293	2380.16	-2.17795	1677	-1.35031	2973	98.503	96.5284	13.3086
2972	98.5985	2382.09	-2.18044	1678	-1.3719	2972	98.5116	96.5555	13.3236
2971	98.6852	2384.02	-2.18293	1679	-1.38628	2971	98.5221	96.5818	13.3395
2970	98.7815	2385.95	-2.18542	1680	-1.39544	2970	98.5286	96.5956	13.3545
2969	98.8763	2387.87	-2.18791	1681	-1.40375	2969	98.5256	96.59	13.3681
2968	98.9563	2389.8	-2.19041	1682	-1.42063	2968	98.5089	96.5662	13.3822
2967	99.0112	2391.73	-2.1929	1683	-1.45096	2967	98.478	96.5306	13.3975
2966	99.0387	2393.66	-2.19824	1684	-1.48992	2966	98.4367	96.4917	13.4116
2965	99.044	2395.59	-2.2053	1685	-1.53213	2965	98.392	96.4572	13.4226
2964	99.0366	2397.52	-2.20238	1686	-1.57358	2964	98.3503	96.4324	13.4326
2963	99.0257	2399.45	-2.18884	1687	-1.6129	2963	98.3141	96.4172	13.4433
2962	99.017	2401.38	-2.1812	1688	-1.65023	2962	98.2811	96.4064	13.4529
2961	99.0118	2403.3	-2.17127	1689	-1.68859	2961	98.247	96.3929	13.4595
2960	99.0085	2405.23	-2.15241	1690	-1.73098	2960	98.208	96.3721	13.4639
2959	99.0038	2407.16	-2.1344	1691	-1.7772	2959	98.1617	96.3436	13.4677
2958	98.9944	2409.09	-2.13192	1692	-1.82543	2958	98.1074	96.3099	13.4705
2957	98.9785	2411.02	-2.1386	1693	-1.86676	2957	98.0453	96.2743	13.4723
2956	98.9554	2412.95	-2.14335	1694	-1.89355	2956	97.9768	96.2386	13.4756
2955	98.9266	2414.88	-2.15258	1695	-1.91043	2955	97.9037	96.2017	13.4812
2954	98.8955	2416.81	-2.15974	1696	-1.93375	2954	97.8279	96.16	13.4857
2953	98.8669	2418.74	-2.16101	1697	-1.9795	2953	97.7513	96.1113	13.4862
2952	98.8456	2420.66	-2.17508	1698	-2.05026	2952	97.6761	96.0575	13.4843
2951	98.8335	2422.59	-2.18859	1699	-2.13868	2951	97.6051	96.0041	13.4827
2950	98.8292	2424.52	-2.18244	1700	-2.23674	2950	97.5403	95.9571	13.4801
2949	98.8275	2426.45	-2.16824	1701	-2.33855	2949	97.482	95.9192	13.4745
2948	98.8216	2428.38	-2.15937	1702	-2.43707	2948	97.4303	95.8909	13.468
2947	98.8055	2430.31	-2.15552	1703	-2.52834	2947	97.3851	95.8722	13.4635
2946	98.7786	2432.24	-2.13486	1704	-2.61731	2946	97.3471	95.8629	13.4599
2945	98.7488	2434.17	-2.1271	1705	-2.71726	2945	97.3155	95.8601	13.4535
2944	98.7275	2436.09	-2.13954	1706	-2.84436	2944	97.2879	95.8586	13.4441
2943	98.7221	2438.02	-2.15107	1707	-3.0029	2943	97.2604	95.8526	13.4346
2942	98.7311	2439.95	-2.15249	1708	-3.18051	2942	97.2289	95.837	13.4263
2941	98.7498	2441.88	-2.13854	1709	-3.35713	2941	97.1898	95.808	13.4189
2940	98.7772	2443.81	-2.11095	1710	-3.51304	2940	97.1409	95.7631	13.4132
2939	98.8143	2445.74	-2.08289	1711	-3.63744	2939	97.0835	95.7032	13.4106
2938	98.8562	2447.67	-2.05929	1712	-3.73526	2938	97.0237	95.6334	13.41
2937	98.8931	2449.6	-2.05848	1713	-3.82239	2937	96.9703	95.5617	13.41
2936	98.9195	2451.53	-2.06955	1714	-3.91881	2936	96.9295	95.4958	13.4113
2935	98.9376	2453.45	-2.09145	1715	-4.04586	2935	96.9018	95.4397	13.4159
2934	98.9458	2455.38	-2.12529	1716	-4.21357	2934	96.8832	95.393	13.4242
2933	98.9289	2457.31	-2.15726	1717	-4.41647	2933	96.8691	95.352	13.435
2932	98.8699	2459.24	-2.16504	1718	-4.6404	2932	96.8578	95.3124	13.4482
2931	98.7736	2461.17	-2.15904	1719	-4.8703	2931	96.8503	95.2729	13.4641
2930	98.6726	2463.1	-2.15587	1720	-5.09877	2930	96.8497	95.2356	13.4809
2929	98.6049	2465.03	-2.14167	1721	-5.32861	2929	96.8583	95.2043	13.4963
2928	98.5904	2466.96	-2.11457	1722	-5.56968	2928	96.8766	95.1805	13.5102
2927	98.6278	2468.88	-2.09997	1723	-5.83302	2927	96.9028	95.1643	13.5238
2926	98.708	2470.81	-2.08853	1724	-6.13061	2926	96.9338	95.1556	13.5376
2925	98.8203	2472.74	-2.07867	1725	-6.46816	2925	96.9665	95.1554	13.5523
2924	98.9473	2474.67	-2.09865	1726	-6.83529	2924	96.9984	95.1635	13.5698
2923	99.0632	2476.6	-2.13889	1727	-7.21354	2923	97.0282	95.1777	13.5914
2922	99.1457	2478.53	-2.16794	1728	-7.58579	2922	97.0554	95.1963	13.6161
2921	99.1878	2480.46	-2.18574	1729	-7.93552	2921	97.0815	95.2206	13.6423
2920	99.197	2482.39	-2.20135	1730	-8.25296	2920	97.109	95.253	13.6702
2919	99.1822	2484.32	-2.20529	1731	-8.54834	2919	97.14	95.2941	13.7004
2918	99.1449	2486.24	-2.20212	1732	-8.83685	2918	97.1742	95.341	13.7309
2917	99.0835	2488.17	-2.19158	1733	-9.11818	2917	97.2081	95.3893	13.7588
2916	99.0042	2490.1	-2.17154	1734	-9.38399	2916	97.2365	95.4355	13.784
2915	98.9258	2492.03	-2.171	1735	-9.62581	2915	97.2567	95.478	13.808
2914	98.8718	2493.96	-2.20948	1736	-9.83529	2914	97.2694	95.5166	13.8305
2913	98.8556	2495.89	-2.24737	1737	-10.0031	2913	97.2768	95.5518	13.8499
2912	98.8759	2497.82	-2.24975	1738	-10.1208	2912	97.2791	95.5837	13.866
2911	98.9215	2499.75	-2.23236	1739	-10.1813	2911	97.2749	95.6111	13.8804
2910	98.9785	2501.67	-2.22501	1740	-10.1836	2910	97.2648	95.6327	13.8939
2909	99.0319	2503.6	-2.20421	1741	-10.1399	2909	97.2527	95.6491	13.907
2908	99.0659	2505.53	-2.16709	1742	-10.0592	2908	97.2433	95.6627	13.9206
2907	99.0691	2507.46	-2.13137	1743	-9.94062	2907	97.2392	95.676	13.9352
2906	99.0426	2509.39	-2.12452	1744	-9.78499	2906	97.2394	95.6893	13.9503
2905	99.0012	2511.32	-2.13951	1745	-9.59526	2905	97.245	95.7037	13.9657
2904	98.9667	2513.25	-2.17165	1746	-9.37134	2904	97.2577	95.7202	13.9817
2903	98.9568	2515.18	-2.20552	1747	-9.10685	2903	97.2766	95.7374	13.9975
2902	98.9775	2517.1	-2.22145	1748	-8.79617	2902	97.297	95.7505	14.0111
2901	99.0196	2519.03	-2.22796	1749	-8.44692	2901	97.314	95.7547	14.0222
2900	99.0628	2520.96	-2.23286	1750	-8.07712	2900	97.3266	95.7504	14.0338
2899	99.0852	2522.89	-2.20299	1751	-7.7074	2899	97.3381	95.7425	14.0478
2898	99.0738	2524.82	-2.13491	1752	-7.35345	2898	97.3522	95.7369	14.0629
2897	99.029	2526.75	-2.07796	1753	-7.01479	2897	97.3704	95.7364	14.0776
2896	98.9611	2528.68	-2.06768	1754	-6.6809	2896	97.3914	95.7402	14.0934
2895	98.8864	2530.61	-2.06695	1755	-6.34848	2895	97.4135	95.7476	14.1117
2894	98.8237	2532.54	-2.07624	1756	-6.02085	2894	97.4337	95.756	14.1309
2893	98.7898	2534.46	-2.10263	1757	-5.69199	2893	97.4493	95.7615	14.148
2892	98.7908	2536.39	-2.13635	1758	-5.33996	2892	97.46	95.7611	14.1632
2891	98.8203	2538.32	-2.16377	1759	-4.94712	2891	97.4679	95.7563	14.1787
2890	98.8645	2540.25	-2.19411	1760	-4.52094	2890	97.4763	95.7532	14.1952
2889	98.9111	2542.18	-2.20178	1761	-4.08684	2889	97.4877	95.7587	14.2112
2888	98.954	2544.11	-2.16007	1762	-3.66587	2888	97.5022	95.775	14.2265
2887	98.9914	2546.04	-2.10154	1763	-3.26151	2887	97.5184	95.7991	14.2422
2886	99.022	2547.97	-2.04982	1764	-2.87113	2886	97.5343	95.8248	14.2584
2885	99.0425	2549.89	-2.02361	1765	-2.50515	2885	97.5485	95.8465	14.2743
2884	99.0491	2551.82	-2.02947	1766	-2.18521	2884	97.5602	95.8609	14.2896
2883	99.0412	2553.75	-2.03331	1767	-1.92419	2883	97.5699	95.866	14.3048
2882	99.0234	2555.68	-2.02594	1768	-1.70479	2882	97.5795	95.8622	14.3198
2881	99.0051	2557.61	-2.02297	1769	-1.49607	2881	97.5909	95.8524	14.3347
2880	98.9964	2559.54	-2.063	1770	-1.2924	2880	97.6057	95.8426	14.35
2879	99.0027	2561.47	-2.08794	1771	-1.10922	2879	97.6253	95.8391	14.3664
2878	99.0235	2563.4	-2.0541	1772	-0.96105	2878	97.6509	95.8453	14.3845
2877	99.0527	2565.33	-2.00525	1773	-0.85265	2877	97.6834	95.8601	14.4047
2876	99.0815	2567.25	-1.99934	1774	-0.77887	2876	97.7225	95.8795	14.4278
2875	99.1003	2569.18	-2.03937	1775	-0.73521	2875	97.7653	95.8997	14.4528
2874	99.1036	2571.11	-2.07201	1776	-0.72194	2874	97.8083	95.9183	14.4779
2873	99.0935	2573.04	-2.08074	1777	-0.73473	2873	97.8501	95.9353	14.5023
2872	99.0798	2574.97	-2.08262	1778	-0.75453	2872	97.8912	95.9522	14.5263
2871	99.0741	2576.9	-2.10079	1779	-0.75702	2871	97.9321	95.9713	14.55
2870	99.0814	2578.83	-2.13731	1780	-0.73136	2870	97.9719	95.9953	14.5727
2869	99.0971	2580.76	-2.15507	1781	-0.67832	2869	98.0093	96.0266	14.5954
2868	99.1121	2582.68	-2.13637	1782	-0.60554	2868	98.0447	96.066	14.6195
2867	99.1198	2584.61	-2.12603	1783	-0.52652	2867	98.079	96.112	14.6446
2866	99.1194	2586.54	-2.14866	1784	-0.45414	2866	98.112	96.1602	14.6688
2865	99.1157	2588.47	-2.16734	1785	-0.3973	2865	98.1418	96.2051	14.692
2864	99.1185	2590.4	-2.17328	1786	-0.36039	2864	98.1663	96.2424	14.7159
2863	99.14	2592.33	-2.19335	1787	-0.34224	2863	98.1835	96.2702	14.741
2862	99.1895	2594.26	-2.22596	1788	-0.33495	2862	98.1915	96.2888	14.765
2861	99.2635	2596.19	-2.25232	1789	-0.3281	2861	98.1892	96.3008	14.7875
2860	99.3439	2598.12	-2.2623	1790	-0.31677	2860	98.1794	96.3115	14.8105
2859	99.4066	2600.04	-2.26371	1791	-0.30155	2859	98.1683	96.3275	14.8342
2858	99.4346	2601.97	-2.24357	1792	-0.28669	2858	98.1621	96.3527	14.856
2857	99.4258	2603.9	-2.22063	1793	-0.27895	2857	98.1626	96.3852	14.8737
2856	99.3925	2605.83	-2.20199	1794	-0.28336	2856	98.1676	96.419	14.8887
2855	99.3554	2607.76	-2.18616	1795	-0.30019	2855	98.1739	96.4482	14.9026
2854	99.3372	2609.69	-2.18508	1796	-0.32413	2854	98.1794	96.4693	14.9145
2853	99.3508	2611.62	-2.19837	1797	-0.34654	2853	98.1823	96.4813	14.9233
2852	99.3934	2613.55	-2.2115	1798	-0.35933	2852	98.1804	96.4845	14.9298
2851	99.449	2615.47	-2.21361	1799	-0.35875	2851	98.172	96.4811	14.9349
2850	99.4982	2617.4	-2.20011	1800	-0.34597	2850	98.1578	96.475	14.9378
2849	99.5268	2619.33	-2.19188	1801	-0.32359	2849	98.1414	96.4702	14.9381
2848	99.5294	2621.26	-2.20571	1802	-0.29568	2848	98.126	96.468	14.9374
2847	99.5094	2623.19	-2.22784	1803	-0.26744	2847	98.1124	96.4674	14.9358
2846	99.4779	2625.12	-2.24357	1804	-0.24311	2846	98.0984	96.4669	14.9317
2845	99.4496	2627.05	-2.26023	1805	-0.22476	2845	98.0811	96.4654	14.9249
2844	99.4358	2628.98	-2.27334	1806	-0.21375	2844	98.0597	96.4617	14.9191
2843	99.4378	2630.91	-2.26839	1807	-0.21111	2843	98.0358	96.4529	14.9169
2842	99.4476	2632.83	-2.2527	1808	-0.21563	2842	98.0118	96.4362	14.9175
2841	99.4542	2634.76	-2.23985	1809	-0.22327	2841	97.9904	96.412	14.9193
2840	99.4508	2636.69	-2.22272	1810	-0.23037	2840	97.9755	96.3851	14.9236
2839	99.4367	2638.62	-2.20992	1811	-0.2349	2839	97.971	96.3631	14.9328
2838	99.4151	2640.55	-2.21248	1812	-0.23576	2838	97.9786	96.3526	14.9462
2837	99.3884	2642.48	-2.21139	1813	-0.23324	2837	97.9959	96.3562	14.9624
2836	99.3581	2644.41	-2.20452	1814	-0.22933	2836	98.0187	96.3724	14.9812
2835	99.327	2646.34	-2.20346	1815	-0.22753	2835	98.0442	96.397	15.0033
2834	99.3013	2648.26	-2.19427	1816	-0.23088	2834	98.072	96.4251	15.0276
2833	99.2882	2650.19	-2.17621	1817	-0.24013	2833	98.1031	96.4523	15.0533
2832	99.2925	2652.12	-2.16648	1818	-0.25319	2832	98.1387	96.4762	15.0801
2831	99.314	2654.05	-2.16782	1819	-0.26597	2831	98.1803	96.4972	15.1075
2830	99.3483	2655.98	-2.17269	1820	-0.27342	2830	98.2286	96.5188	15.1334
2829	99.3865	2657.91	-2.17411	1821	-0.27146	2829	98.2816	96.5443	15.1569
2828	99.417	2659.84	-2.1758	1822	-0.26149	2828	98.3345	96.5737	15.1794
2827	99.4312	2661.77	-2.15928	1823	-0.24907	2827	98.3814	96.6042	15.2013
2826	99.4273	2663.69	-2.1317	1824	-0.23872	2826	98.4194	96.6328	15.2208
2825	99.4092	2665.62	-2.10924	1825	-0.23326	2825	98.4498	96.6594	15.2371
2824	99.3822	2667.55	-2.08638	1826	-0.2352	2824	98.476	96.6864	15.2529
2823	99.3514	2669.48	-2.05756	1827	-0.24666	2823	98.5008	96.7152	15.2707
2822	99.3247	2671.41	-2.02357	1828	-0.26633	2822	98.5249	96.7442	15.2894
2821	99.3112	2673.34	-2.01077	1829	-0.2876	2821	98.5478	96.7711	15.3075
2820	99.3158	2675.27	-2.02627	1830	-0.30026	2820	98.5702	96.7948	15.3257
2819	99.337	2677.2	-2.04604	1831	-0.29494	2819	98.5942	96.8166	15.3453
2818	99.372	2679.13	-2.05716	1832	-0.26817	2818	98.6225	96.8376	15.3651
2817	99.4214	2681.05	-2.04972	1833	-0.22495	2817	98.6559	96.8588	15.3841
2816	99.4839	2682.98	-2.04393	1834	-0.17904	2816	98.6939	96.8823	15.404
2815	99.5488	2684.91	-2.03721	1835	-0.14746	2815	98.7362	96.911	15.4274
2814	99.5974	2686.84	-2.02952	1836	-0.13965	2814	98.7823	96.9468	15.4539
2813	99.614	2688.77	-2.01986	1837	-0.15341	2813	98.8308	96.9875	15.4818
2812	99.5962	2690.7	-2.01082	1838	-0.18052	2812	98.879	97.0293	15.5107
2811	99.5538	2692.63	-2.01842	1839	-0.2144	2811	98.9254	97.0702	15.5405
2810	99.5002	2694.56	-2.03587	1840	-0.2515	2810	98.9695	97.1111	15.5699
2809	99.4463	2696.48	-2.04257	1841	-0.28757	2809	99.0109	97.153	15.5975
2808	99.3999	2698.41	-2.03755	1842	-0.31808	2808	99.0479	97.1943	15.6242
2807	99.3677	2700.34	-2.02956	1843	-0.34235	2807	99.0796	97.2331	15.6508
2806	99.3545	2702.27	-2.02982	1844	-0.36239	2806	99.1079	97.2699	15.6761
2805	99.3604	2704.2	-2.03097	1845	-0.37621	2805	99.1365	97.3071	15.6987
2804	99.38	2706.13	-2.0385	1846	-0.37708	2804	99.1673	97.3465	15.7193
2803	99.4061	2708.06	-2.05048	1847	-0.361	2803	99.1998	97.3872	15.7395
2802	99.4327	2709.99	-2.06242	1848	-0.33149	2802	99.2328	97.4281	15.7589
2801	99.4551	2711.92	-2.06769	1849	-0.29801	2801	99.2652	97.469	15.7766
2800	99.4688	2713.84	-2.07227	1850	-0.27014	2800	99.2944	97.5089	15.793
2799	99.4708	2715.77	-2.06958	1851	-0.25315	2799	99.3157	97.5433	15.8092
2798	99.4632	2717.7	-2.0577	1852	-0.24853	2798	99.3251	97.5662	15.825
2797	99.4537	2719.63	-2.04672	1853	-0.25522	2797	99.3235	97.5753	15.8394
2796	99.4519	2721.56	-2.03695	1854	-0.26989	2796	99.3167	97.5749	15.8522
2795	99.4624	2723.49	-2.02817	1855	-0.28766	2795	99.3119	97.5728	15.8637
2794	99.485	2725.42	-2.01934	1856	-0.30449	2794	99.3149	97.5757	15.8739
2793	99.5152	2727.35	-2.00767	1857	-0.31813	2793	99.3292	97.5878	15.8832
2792	99.5476	2729.27	-1.99713	1858	-0.32671	2792	99.3561	97.6104	15.8928
2791	99.5775	2731.2	-1.98973	1859	-0.32861	2791	99.3933	97.6415	15.9025
2790	99.602	2733.13	-1.99589	1860	-0.32346	2790	99.4351	97.6754	15.9107
2789	99.6211	2735.06	-2.00393	1861	-0.3135	2789	99.4735	97.7039	15.9168
2788	99.6344	2736.99	-2.00373	1862	-0.30208	2788	99.502	97.7211	15.9227
2787	99.6399	2738.92	-2.00391	1863	-0.29034	2787	99.519	97.7275	15.9296
2786	99.6336	2740.85	-2.00547	1864	-0.27729	2786	99.5273	97.729	15.9361
2785	99.613	2742.78	-2.01285	1865	-0.26402	2785	99.5327	97.7336	15.9412
2784	99.5816	2744.71	-2.01892	1866	-0.25434	2784	99.5406	97.7478	15.9461
2783	99.549	2746.63	-2.02845	1867	-0.24921	2783	99.5542	97.7738	15.9523
2782	99.5294	2748.56	-2.03998	1868	-0.24673	2782	99.5731	97.809	15.9595
2781	99.5349	2750.49	-2.05078	1869	-0.24732	2781	99.5943	97.8469	15.9663
2780	99.5685	2752.42	-2.05618	1870	-0.25402	2780	99.6135	97.8798	15.9728
2779	99.6222	2754.35	-2.05311	1871	-0.26702	2779	99.6259	97.9014	15.9794
2778	99.6799	2756.28	-2.05102	1872	-0.27979	2778	99.6278	97.908	15.9855
2777	99.7267	2758.21	-2.05581	1873	-0.28289	2777	99.618	97.9004	15.9906
2776	99.755	2760.14	-2.06331	1874	-0.27286	2776	99.5997	97.8828	15.9952
2775	99.7676	2762.06	-2.06724	1875	-0.2573	2775	99.5787	97.8616	15.9994
2774	99.7735	2763.99	-2.06301	1876	-0.24907	2774	99.5601	97.8429	16.0021
2773	99.7817	2765.92	-2.05941	1877	-0.25618	2773	99.546	97.8306	16.0033
2772	99.795	2767.85	-2.05738	1878	-0.27865	2772	99.5362	97.826	16.0047
2771	99.8094	2769.78	-2.05156	1879	-0.30981	2771	99.5305	97.8283	16.0069
2770	99.8174	2771.71	-2.04292	1880	-0.3388	2770	99.5286	97.8358	16.0084
2769	99.8142	2773.64	-2.03873	1881	-0.356	2769	99.5298	97.8463	16.009
2768	99.8009	2775.57	-2.04828	1882	-0.35913	2768	99.5328	97.8583	16.0103
2767	99.7864	2777.5	-2.06982	1883	-0.35465	2767	99.5364	97.8705	16.0134
2766	99.7839	2779.42	-2.0938	1884	-0.35348	2766	99.5409	97.8821	16.0164
2765	99.8039	2781.35	-2.11153	1885	-0.36359	2765	99.5458	97.892	16.0181
2764	99.8467	2783.28	-2.11278	1886	-0.38387	2764	99.5497	97.8997	16.0192
2763	99.9004	2785.21	-2.10059	1887	-0.40609	2763	99.5503	97.905	16.0209
2762	99.9458	2787.14	-2.08374	1888	-0.42072	2762	99.5462	97.9076	16.0217
2761	99.9649	2789.07	-2.06055	1889	-0.42024	2761	99.5372	97.906	16.0207
2760	99.9479	2791	-2.04189	1890	-0.40196	2760	99.5254	97.8988	16.0194
2759	99.896	2792.93	-2.03266	1891	-0.37032	2759	99.5134	97.8862	16.0194
2758	99.8228	2794.85	-2.03497	1892	-0.3364	2758	99.5028	97.87	16.0191
2757	99.7499	2796.78	-2.05161	1893	-0.31353	2757	99.4934	97.8521	16.0173
2756	99.6976	2798.71	-2.06752	1894	-0.31057	2756	99.4838	97.8348	16.0151
2755	99.675	2800.64	-2.0687	1895	-0.32636	2755	99.4747	97.8205	16.0145
2754	99.6764	2802.57	-2.05657	1896	-0.35038	2754	99.4691	97.8126	16.0147
2753	99.6879	2804.5	-2.03898	1897	-0.37295	2753	99.4701	97.8128	16.014
2752	99.6956	2806.43	-2.02277	1898	-0.3917	2752	99.4772	97.8193	16.0132
2751	99.6908	2808.36	-2.0091	1899	-0.40756	2751	99.4865	97.8269	16.0137
2750	99.6701	2810.28	-2.00447	1900	-0.42072	2750	99.4943	97.8303	16.0149
2749	99.6353	2812.21	-2.00975	1901	-0.43117	2749	99.4987	97.8263	16.015
2748	99.5928	2814.14	-2.01315	1902	-0.44052	2748	99.4986	97.8151	16.0137
2747	99.5517	2816.07	-2.0223	1903	-0.45068	2747	99.4929	97.7992	16.0128
2746	99.5194	2818	-2.02748	1904	-0.46031	2746	99.4815	97.7829	16.0125
2745	99.4985	2819.93	-2.02053	1905	-0.46528	2745	99.468	97.7706	16.0117
2744	99.4876	2821.86	-2.01606	1906	-0.46249	2744	99.4586	97.7656	16.0103
2743	99.4868	2823.79	-2.01255	1907	-0.45163	2743	99.4578	97.7695	16.0093
2742	99.5012	2825.72	-2.00516	1908	-0.43417	2742	99.465	97.781	16.0088
2741	99.5376	2827.64	-1.98681	1909	-0.41277	2741	99.4752	97.7964	16.0085
2740	99.5967	2829.57	-1.96397	1910	-0.39206	2740	99.4839	97.8107	16.0082
2739	99.6695	2831.5	-1.93498	1911	-0.3766	2739	99.4901	97.82	16.0085
2738	99.7381	2833.43	-1.89723	1912	-0.3678	2738	99.4951	97.8232	16.0093
2737	99.7905	2835.36	-1.85331	1913	-0.36499	2737	99.4995	97.8221	16.0101
2736	99.8207	2837.29	-1.80273	1914	-0.36931	2736	99.502	97.8183	16.0106
2735	99.8323	2839.22	-1.73545	1915	-0.38263	2735	99.5019	97.8137	16.011
2734	99.8342	2841.15	-1.65564	1916	-0.40213	2734	99.5014	97.811	16.0111
2733	99.8364	2843.07	-1.56637	1917	-0.42115	2733	99.5042	97.8141	16.0115
2732	99.8465	2845	-1.47015	1918	-0.43572	2732	99.512	97.8256	16.0127
2731	99.8672	2846.93	-1.3686	1919	-0.44648	2731	99.5234	97.8436	16.0144
2730	99.8949	2848.86	-1.2776	1920	-0.45505	2730	99.5352	97.8635	16.0159
2729	99.9214	2850.79	-1.18675	1921	-0.46117	2729	99.5454	97.8806	16.0172
2728	99.9372	2852.72	-1.07436	1922	-0.46542	2728	99.5523	97.8922	16.0192
2727	99.9356	2854.65	-0.95523	1923	-0.47278	2727	99.5537	97.8966	16.021
2726	99.915	2856.58	-0.85398	1924	-0.48946	2726	99.5489	97.893	16.0214
2725	99.8784	2858.51	-0.76448	1925	-0.5148	2725	99.5402	97.8837	16.0203
2724	99.8314	2860.43	-0.69283	1926	-0.53933	2724	99.5333	97.8744	16.0195
2723	99.7822	2862.36	-0.65207	1927	-0.55147	2723	99.533	97.8704	16.0196
2722	99.741	2864.29	-0.65229	1928	-0.54371	2722	99.5402	97.8738	16.0192
2721	99.7184	2866.22	-0.69212	1929	-0.51495	2721	99.5527	97.8835	16.0179
2720	99.7203	2868.15	-0.77561	1930	-0.47239	2720	99.5671	97.8979	16.0175
2719	99.7449	2870.08	-0.88149	1931	-0.4305	2719	99.5806	97.9156	16.0187
2718	99.7816	2872.01	-0.96845	1932	-0.4052	2718	99.5902	97.9335	16.0201
2717	99.8163	2873.94	-1.05869	1933	-0.40698	2717	99.5936	97.9473	16.0203
2716	99.8368	2875.86	-1.1543	1934	-0.4365	2716	99.5907	97.9545	16.0203
2715	99.8375	2877.79	-1.21684	1935	-0.48477	2715	99.5839	97.956	16.0209
2714	99.8205	2879.72	-1.25203	1936	-0.5369	2714	99.576	97.9545	16.021
2713	99.7929	2881.65	-1.27394	1937	-0.57791	2713	99.5681	97.9511	16.0203
2712	99.7627	2883.58	-1.28036	1938	-0.5995	2712	99.5597	97.9454	16.0196
2711	99.7365	2885.51	-1.25924	1939	-0.60366	2711	99.5503	97.938	16.0194
2710	99.7181	2887.44	-1.21381	1940	-0.59996	2710	99.5408	97.9311	16.019
2709	99.7082	2889.37	-1.15185	1941	-0.5986	2709	99.5336	97.9275	16.0185
2708	99.7046	2891.3	-1.07682	1942	-0.60621	2708	99.5302	97.9279	16.019
2707	99.703	2893.22	-1.00611	1943	-0.62492	2707	99.5298	97.9305	16.0206
2706	99.7001	2895.15	-0.93031	1944	-0.65166	2706	99.5298	97.9335	16.0214
2705	99.6957	2897.08	-0.84503	1945	-0.67782	2705	99.5272	97.937	16.0209
2704	99.6906	2899.01	-0.78162	1946	-0.6913	2704	99.5215	97.9428	16.0208
2703	99.6841	2900.94	-0.7345	1947	-0.68275	2703	99.5143	97.9518	16.0219
2702	99.6723	2902.87	-0.68765	1948	-0.65388	2702	99.5089	97.9637	16.0222
2701	99.6505	2904.8	-0.63913	1949	-0.61943	2701	99.5079	97.9771	16.0205
2700	99.6153	2906.73	-0.58597	1950	-0.59674	2700	99.5126	97.9917	16.0189
2699	99.5659	2908.65	-0.53311	1951	-0.59086	2699	99.5215	98.0069	16.0197
2698	99.5047	2910.58	-0.49532	1952	-0.59167	2698	99.5318	98.0204	16.0212
2697	99.4371	2912.51	-0.46432	1953	-0.58754	2697	99.5398	98.0291	16.021
2696	99.3708	2914.44	-0.43096	1954	-0.57942	2696	99.5427	98.0313	16.0193
2695	99.3126	2916.37	-0.40012	1955	-0.578	2695	99.5395	98.0288	16.0184
2694	99.2666	2918.3	-0.377	1956	-0.589	2694	99.5314	98.0249	16.0185
2693	99.2332	2920.23	-0.34188	1957	-0.60644	2693	99.5207	98.0219	16.0179
2692	99.2097	2922.16	-0.29212	1958	-0.62047	2692	99.51	98.0202	16.0164
2691	99.1929	2924.09	-0.2479	1959	-0.625	2691	99.4998	98.0193	16.0151
2690	99.1806	2926.01	-0.21047	1960	-0.61453	2690	99.4887	98.0181	16.0148
2689	99.173	2927.94	-0.1723	1961	-0.57926	2689	99.4749	98.0155	16.015
2688	99.1733	2929.87	-0.13738	1962	-0.51272	2688	99.4584	98.0114	16.0151
2687	99.1867	2931.8	-0.10688	1963	-0.42569	2687	99.4419	98.0074	16.0149
2686	99.2184	2933.73	-0.08066	1964	-0.34838	2686	99.4294	98.0064	16.0143
2685	99.2729	2935.66	-0.07075	1965	-0.31563	2685	99.4241	98.0115	16.0142
2684	99.3515	2937.59	-0.08678	1966	-0.34615	2684	99.4274	98.0245	16.0151
2683	99.4489	2939.52	-0.11336	1967	-0.43075	2683	99.4387	98.0457	16.0163
2682	99.5521	2941.44	-0.15816	1968	-0.53794	2682	99.4554	98.0727	16.0167
2681	99.6426	2943.37	-0.23038	1969	-0.63426	2681	99.4736	98.1008	16.0162
2680	99.7056	2945.3	-0.33548	1970	-0.7048	2680	99.4899	98.1248	16.0161
2679	99.7348	2947.23	-0.4572	1971	-0.75507	2679	99.5019	98.1417	16.0167
2678	99.7331	2949.16	-0.57924	1972	-0.79648	2678	99.5084	98.15	16.0168
2677	99.7095	2951.09	-0.68995	1973	-0.83621	2677	99.5084	98.1495	16.0165
2676	99.6753	2953.02	-0.78322	1974	-0.88144	2676	99.5024	98.1415	16.017
2675	99.6447	2954.95	-0.87116	1975	-0.94237	2675	99.4923	98.1305	16.0184
2674	99.6302	2956.87	-0.97336	1976	-1.02071	2674	99.4806	98.1229	16.0192
2673	99.6378	2958.8	-1.08381	1977	-1.09905	2673	99.4692	98.1229	16.0193
2672	99.6637	2960.73	-1.1812	1978	-1.15049	2672	99.4596	98.1301	16.0199
2671	99.6972	2962.66	-1.24462	1979	-1.16085	2671	99.4539	98.1428	16.0208
2670	99.7272	2964.59	-1.27442	1980	-1.13804	2670	99.4545	98.1601	16.0203
2669	99.7453	2966.52	-1.27219	1981	-1.0998	2669	99.4611	98.1816	16.0186
2668	99.747	2968.45	-1.25135	1982	-1.0595	2668	99.4698	98.2035	16.0183
2667	99.732	2970.38	-1.22734	1983	-1.02557	2667	99.4754	98.2201	16.0197
2666	99.7051	2972.31	-1.22731	1984	-1.00433	2666	99.4749	98.2267	16.02
2665	99.6744	2974.23	-1.25107	1985	-0.99437	2665	99.4685	98.2234	16.0179
2664	99.6484	2976.16	-1.32194	1986	-0.98207	2664	99.4583	98.2136	16.0158
2663	99.6345	2978.09	-1.43993	1987	-0.95167	2663	99.4459	98.2017	16.016
2662	99.6391	2980.02	-1.56545	1988	-0.90081	2662	99.4326	98.1911	16.0165
2661	99.6634	2981.95	-1.66646	1989	-0.84164	2661	99.4195	98.1847	16.0148
2660	99.7001	2983.88	-1.74678	1990	-0.78745	2660	99.4071	98.1843	16.0122
2659	99.7336	2985.81	-1.80872	1991	-0.74538	2659	99.3951	98.1905	16.0113
2658	99.7496	2987.74	-1.85635	1992	-0.72161	2658	99.3827	98.2005	16.0117
2657	99.7431	2989.66	-1.90579	1993	-0.72407	2657	99.3696	98.2098	16.0114
2656	99.7175	2991.59	-1.96299	1994	-0.75386	2656	99.3571	98.214	16.0096
2655	99.6795	2993.52	-2.0182	1995	-0.79668	2655	99.3475	98.2127	16.0073
2654	99.6365	2995.45	-2.07275	1996	-0.83017	2654	99.3429	98.2095	16.0046
2653	99.5994	2997.38	-2.11957	1997	-0.84261	2653	99.3436	98.2086	16.0012
2652	99.5812	2999.31	-2.15297	1998	-0.84096	2652	99.3471	98.212	15.9981
2651	99.5876	3001.24	-2.17745	1999	-0.83659	2651	99.3495	98.2176	15.9965
2650	99.61	3003.17	-2.18817	2000	-0.82578	2650	99.3484	98.2229	15.9961
2649	99.6298	3005.1	-2.18629	2001	-0.79129	2649	99.3443	98.2261	15.9966
2648	99.6311	3007.02	-2.17571	2002	-0.72374	2648	99.3403	98.2276	15.9987
2647	99.6088	3008.95	-2.178	2003	-0.63766	2647	99.3396	98.2291	16.0025
2646	99.568	3010.88	-2.18437	2004	-0.56391	2646	99.3434	98.2333	16.0061
2645	99.52	3012.81	-2.20963	2005	-0.52739	2645	99.3506	98.2425	16.0078
2644	99.4785	3014.74	-2.24785	2006	-0.53331	2644	99.359	98.257	16.0084
2643	99.4561	3016.67	-2.27391	2007	-0.57102	2643	99.3654	98.2742	16.0093
2642	99.4561	3018.6	-2.29738	2008	-0.6236	2642	99.3669	98.2903	16.0102
2641	99.4691	3020.53	-2.33284	2009	-0.67225	2641	99.362	98.3035	16.0099
2640	99.4787	3022.45	-2.34312	2010	-0.69889	2640	99.3526	98.3147	16.0094
2639	99.4737	3024.38	-2.32658	2011	-0.69367	2639	99.3427	98.3262	16.0099
2638	99.4547	3026.31	-2.30868	2012	-0.66447	2638	99.3367	98.3398	16.011
2637	99.43	3028.24	-2.30453	2013	-0.63617	2637	99.3356	98.3552	16.0113
2636	99.409	3030.17	-2.31611	2014	-0.63493	2636	99.337	98.3702	16.0109
2635	99.3977	3032.1	-2.35713	2015	-0.67103	2635	99.3374	98.3822	16.0112
2634	99.3965	3034.03	-2.42014	2016	-0.7351	2634	99.336	98.3894	16.0126
2633	99.4007	3035.96	-2.48294	2017	-0.80733	2633	99.3344	98.3916	16.0143
2632	99.4032	3037.89	-2.54927	2018	-0.86911	2632	99.3345	98.3904	16.0162
2631	99.4009	3039.81	-2.61282	2019	-0.90963	2631	99.3366	98.3885	16.0179
2630	99.3983	3041.74	-2.64153	2020	-0.92746	2630	99.34	98.3876	16.0188
2629	99.4024	3043.67	-2.63981	2021	-0.92756	2629	99.3437	98.3871	16.0186
2628	99.4175	3045.6	-2.65202	2022	-0.91458	2628	99.3459	98.3845	16.018
2627	99.4431	3047.53	-2.67781	2023	-0.8867	2627	99.3436	98.3769	16.0178
2626	99.4755	3049.46	-2.71192	2024	-0.83714	2626	99.3349	98.3643	16.0176
2625	99.5085	3051.39	-2.75273	2025	-0.76427	2625	99.3216	98.35	16.0172
2624	99.5331	3053.32	-2.78325	2026	-0.67968	2624	99.3092	98.3398	16.0178
2623	99.5416	3055.24	-2.80407	2027	-0.6034	2623	99.3029	98.3387	16.0197
2622	99.5321	3057.17	-2.79997	2028	-0.55114	2622	99.3051	98.3487	16.0214
2621	99.5096	3059.1	-2.75377	2029	-0.52711	2621	99.315	98.3676	16.0214
2620	99.4812	3061.03	-2.68459	2030	-0.52798	2620	99.3307	98.3908	16.0205
2619	99.4536	3062.96	-2.61576	2031	-0.54976	2619	99.3503	98.4141	16.0199
2618	99.4342	3064.89	-2.57348	2032	-0.58745	2618	99.3704	98.4346	16.0193
2617	99.4309	3066.82	-2.55543	2033	-0.62887	2617	99.3857	98.45	16.0174
2616	99.4494	3068.75	-2.55121	2034	-0.65427	2616	99.3913	98.459	16.0149
2615	99.4898	3070.68	-2.55955	2035	-0.64743	2615	99.386	98.4616	16.0131
2614	99.5466	3072.6	-2.57159	2036	-0.60891	2614	99.3722	98.4593	16.0121
2613	99.6083	3074.53	-2.59912	2037	-0.55609	2613	99.3534	98.4532	16.011
2612	99.6588	3076.46	-2.62256	2038	-0.50887	2612	99.3323	98.4424	16.0098
2611	99.6812	3078.39	-2.63907	2039	-0.47738	2611	99.3108	98.4251	16.0092
2610	99.6658	3080.32	-2.67059	2040	-0.46518	2610	99.2913	98.4026	16.0095
2609	99.6157	3082.25	-2.7208	2041	-0.47784	2609	99.2772	98.3804	16.0102
2608	99.5448	3084.18	-2.76962	2042	-0.51912	2608	99.2711	98.3663	16.0105
2607	99.4706	3086.11	-2.79704	2043	-0.57923	2607	99.2728	98.3658	16.0102
2606	99.4073	3088.03	-2.7811	2044	-0.6367	2606	99.2795	98.3796	16.0098
2605	99.3618	3089.96	-2.73557	2045	-0.67731	2605	99.2868	98.4034	16.0098
2604	99.3334	3091.89	-2.67242	2046	-0.70584	2604	99.2913	98.43	16.0103
2603	99.3176	3093.82	-2.59034	2047	-0.73512	2603	99.2908	98.4522	16.0105
2602	99.3112	3095.75	-2.49659	2048	-0.76859	2602	99.2854	98.4656	16.0094
2601	99.3147	3097.68	-2.41707	2049	-0.79945	2601	99.2765	98.4706	16.0076
2600	99.3295	3099.61	-2.39097	2050	-0.82337	2600	99.2673	98.471	16.0063
2599	99.3529	3101.54	-2.41627	2051	-0.84264	2599	99.2622	98.4723	16.0053
2598	99.3769	3103.46	-2.46288	2052	-0.85675	2598	99.2642	98.4784	16.0037
2597	99.3893	3105.39	-2.51985	2053	-0.85767	2597	99.2736	98.4894	16.0016
2596	99.378	3107.32	-2.58018	2054	-0.8394	2596	99.2871	98.5018	16.0003
2595	99.3375	3109.25	-2.62742	2055	-0.80835	2595	99.3007	98.5114	16.0002
2594	99.2739	3111.18	-2.6524	2056	-0.78021	2594	99.313	98.5155	16.0004
2593	99.2041	3113.11	-2.639	2057	-0.76974	2593	99.3251	98.515	16.0005
2592	99.1477	3115.04	-2.59672	2058	-0.78555	2592	99.3389	98.5133	16.0012
2591	99.1163	3116.97	-2.54627	2059	-0.82918	2591	99.3544	98.5142	16.0026
2590	99.1077	3118.9	-2.49107	2060	-0.89382	2590	99.3699	98.5201	16.0036
2589	99.108	3120.82	-2.44061	2061	-0.965	2589	99.3832	98.5307	16.0041
2588	99.1016	3122.75	-2.40487	2062	-1.02634	2588	99.3928	98.5426	16.005
2587	99.0838	3124.68	-2.36775	2063	-1.06566	2587	99.3976	98.5508	16.0063
2586	99.0646	3126.61	-2.32411	2064	-1.07612	2586	99.3979	98.5524	16.0068
2585	99.0607	3128.54	-2.26876	2065	-1.05533	2585	99.3961	98.5506	16.0072
2584	99.0809	3130.47	-2.23404	2066	-1.00607	2584	99.3968	98.5535	16.0091
2583	99.12	3132.4	-2.22007	2067	-0.93698	2583	99.4034	98.5673	16.0123
2582	99.1649	3134.33	-2.20197	2068	-0.86008	2582	99.4141	98.5913	16.0145
2581	99.2033	3136.25	-2.17664	2069	-0.78655	2581	99.4238	98.6185	16.0149
2580	99.2272	3138.18	-2.147	2070	-0.72424	2580	99.4283	98.641	16.0157
2579	99.233	3140.11	-2.13952	2071	-0.67682	2579	99.4269	98.6531	16.0178
2578	99.224	3142.04	-2.15498	2072	-0.6435	2578	99.4202	98.6506	16.0192
2577	99.2101	3143.97	-2.15881	2073	-0.61935	2577	99.408	98.6318	16.0184
2576	99.2009	3145.9	-2.15542	2074	-0.5977	2576	99.3915	98.6024	16.0173
2575	99.1956	3147.83	-2.1487	2075	-0.57382	2575	99.3766	98.5767	16.0179
2574	99.1833	3149.76	-2.1536	2076	-0.54735	2574	99.3713	98.5698	16.0191
2573	99.1542	3151.69	-2.17349	2077	-0.5233	2573	99.3788	98.5868	16.0192
2572	99.1082	3153.61	-2.19887	2078	-0.51082	2572	99.3939	98.6202	16.0191
2571	99.0541	3155.54	-2.21424	2079	-0.51837	2571	99.4078	98.657	16.02
2570	99.0009	3157.47	-2.22159	2080	-0.54769	2570	99.4146	98.6867	16.0214
2569	98.9517	3159.4	-2.23319	2081	-0.59217	2569	99.4132	98.7036	16.0217
2568	98.9057	3161.33	-2.24521	2082	-0.64138	2568	99.4045	98.7066	16.0208
2567	98.8632	3163.26	-2.25691	2083	-0.6867	2567	99.3902	98.6989	16.02
2566	98.8265	3165.19	-2.27153	2084	-0.72414	2566	99.3751	98.6885	16.0195
2565	98.7959	3167.12	-2.27453	2085	-0.75386	2565	99.3664	98.684	16.0187
2564	98.7683	3169.04	-2.27081	2086	-0.77696	2564	99.3686	98.6899	16.0182
2563	98.7392	3170.97	-2.27609	2087	-0.79053	2563	99.3795	98.705	16.0185
2562	98.7087	3172.9	-2.28838	2088	-0.78513	2562	99.3917	98.7247	16.019
2561	98.6811	3174.83	-2.28813	2089	-0.75026	2561	99.3987	98.7435	16.0192
2560	98.6605	3176.76	-2.28123	2090	-0.685	2560	99.3987	98.7569	16.0195
2559	98.648	3178.69	-2.29413	2091	-0.60355	2559	99.3945	98.7623	16.0205
2558	98.6439	3180.62	-2.31782	2092	-0.53034	2558	99.3904	98.76	16.021
2557	98.6499	3182.55	-2.35898	2093	-0.49047	2557	99.3904	98.7534	16.0203
2556	98.6654	3184.48	-2.4198	2094	-0.50103	2556	99.397	98.7482	16.0192
2555	98.6834	3186.4	-2.47847	2095	-0.56271	2555	99.4117	98.7511	16.019
2554	98.6917	3188.33	-2.50853	2096	-0.65445	2554	99.4339	98.7678	16.0192
2553	98.6814	3190.26	-2.51811	2097	-0.74016	2553	99.46	98.7989	16.0192
2552	98.6518	3192.19	-2.53224	2098	-0.78741	2552	99.4836	98.8383	16.0192
2551	98.6118	3194.12	-2.55132	2099	-0.7831	2551	99.4989	98.8759	16.0195
2550	98.5768	3196.05	-2.56442	2100	-0.7342	2550	99.5038	98.9036	16.0198
2549	98.5636	3197.98	-2.57898	2101	-0.65985	2549	99.4998	98.9187	16.0196
2548	98.5834	3199.91	-2.58608	2102	-0.58555	2548	99.4897	98.9234	16.0192
2547	98.6357	3201.83	-2.57744	2103	-0.53769	2547	99.4763	98.9227	16.0187
2546	98.709	3203.76	-2.57787	2104	-0.53295	2546	99.462	98.9222	16.0176
2545	98.7855	3205.69	-2.57393	2105	-0.57029	2545	99.4495	98.9262	16.0162
2544	98.8468	3207.62	-2.55644	2106	-0.636	2544	99.44	98.9353	16.0158
2543	98.8778	3209.55	-2.55806	2107	-0.71483	2543	99.4318	98.946	16.0167
2542	98.8719	3211.48	-2.58853	2108	-0.79236	2542	99.4217	98.9533	16.0172
2541	98.8336	3213.41	-2.63081	2109	-0.85089	2541	99.4087	98.9544	16.0159
2540	98.7763	3215.34	-2.69545	2110	-0.87417	2540	99.3958	98.9511	16.0137
2539	98.7143	3217.27	-2.78053	2111	-0.86145	2539	99.3878	98.9486	16.0123
2538	98.6582	3219.19	-2.85717	2112	-0.83034	2538	99.388	98.952	16.0113
2537	98.6164	3221.12	-2.9049	2113	-0.80052	2537	99.3964	98.9622	16.01
2536	98.5983	3223.05	-2.95004	2114	-0.77779	2536	99.4101	98.9751	16.0085
2535	98.6114	3224.98	-2.99321	2115	-0.7567	2535	99.4238	98.9854	16.0078
2534	98.6548	3226.91	-3.02476	2116	-0.7329	2534	99.4314	98.9914	16.0079
2533	98.7174	3228.84	-3.04084	2117	-0.70646	2533	99.4283	98.9954	16.0081
2532	98.7846	3230.77	-3.04374	2118	-0.67581	2532	99.4143	99.0002	16.008
2531	98.8457	3232.7	-3.0693	2119	-0.63686	2531	99.3947	99.007	16.0074
2530	98.8948	3234.62	-3.12979	2120	-0.5912	2530	99.3776	99.0147	16.0058
2529	98.9264	3236.55	-3.17401	2121	-0.55176	2529	99.3695	99.0224	16.0039
2528	98.9356	3238.48	-3.19783	2122	-0.53671	2528	99.3739	99.0298	16.0025
2527	98.9229	3240.41	-3.21686	2123	-0.55622	2527	99.391	99.0373	16.002
2526	98.8975	3242.34	-3.24439	2124	-0.60295	2526	99.4189	99.0452	16.0014
2525	98.8707	3244.27	-3.31021	2125	-0.65312	2525	99.4523	99.0537	16.0006
2524	98.8486	3246.2	-3.37263	2126	-0.67928	2524	99.4827	99.0625	16.0001
2523	98.8317	3248.13	-3.41071	2127	-0.66788	2523	99.5019	99.071	16
2522	98.8207	3250.05	-3.46301	2128	-0.62756	2522	99.5057	99.0777	15.999
2521	98.8179	3251.98	-3.54662	2129	-0.57976	2521	99.4963	99.0811	15.9972
2520	98.8233	3253.91	-3.63541	2130	-0.54213	2520	99.4796	99.0809	15.9959
2519	98.832	3255.84	-3.70462	2131	-0.5229	2519	99.4634	99.0808	15.9954
2518	98.8396	3257.77	-3.76317	2132	-0.52877	2518	99.4554	99.0867	15.9945
2517	98.8454	3259.7	-3.80868	2133	-0.57022	2517	99.4596	99.1024	15.992
2516	98.8487	3261.63	-3.85789	2134	-0.65338	2516	99.4744	99.1256	15.9893
2515	98.8442	3263.56	-3.91834	2135	-0.76855	2515	99.493	99.1487	15.9873
2514	98.8263	3265.49	-3.94115	2136	-0.89073	2514	99.5079	99.1638	15.9855
2513	98.7958	3267.41	-3.93044	2137	-0.98979	2513	99.5148	99.167	15.9828
2512	98.7605	3269.34	-3.92684	2138	-1.03816	2512	99.513	99.1583	15.98
2511	98.7289	3271.27	-3.94393	2139	-1.01441	2511	99.5041	99.1415	15.9785
2510	98.7076	3273.2	-3.97285	2140	-0.91105	2510	99.491	99.1235	15.978
2509	98.7007	3275.13	-4.01537	2141	-0.74641	2509	99.4781	99.1119	15.9773
2508	98.7087	3277.06	-4.05619	2142	-0.56646	2508	99.4687	99.1105	15.976
2507	98.7241	3278.99	-4.09999	2143	-0.4267	2507	99.4625	99.1155	15.9744
2506	98.733	3280.92	-4.16098	2144	-0.36643	2506	99.4557	99.1197	15.9734
2505	98.7228	3282.84	-4.21643	2145	-0.39455	2505	99.4451	99.1184	15.9731
2504	98.6915	3284.77	-4.22625	2146	-0.49067	2504	99.4319	99.1133	15.9733
2503	98.6493	3286.7	-4.21284	2147	-0.61391	2503	99.4204	99.1104	15.9728
2502	98.6154	3288.63	-4.20975	2148	-0.71866	2502	99.4138	99.1143	15.971
2501	98.6103	3290.56	-4.22475	2149	-0.77859	2501	99.411	99.1259	15.9686
2500	98.6467	3292.49	-4.24411	2150	-0.80323	2500	99.4075	99.1417	15.9664
2499	98.7191	3294.42	-4.25547	2151	-0.82468	2499	99.3992	99.1559	15.9639
2498	98.8034	3296.35	-4.26076	2152	-0.86207	2498	99.3859	99.1634	15.9606
2497	98.869	3298.28	-4.27564	2153	-0.9044	2497	99.3713	99.1628	15.9574
2496	98.8941	3300.2	-4.27963	2154	-0.93751	2496	99.3592	99.1562	15.9557
2495	98.8753	3302.13	-4.25017	2155	-0.9786	2495	99.3508	99.1483	15.9547
2494	98.8264	3304.06	-4.1702	2156	-1.06189	2494	99.3466	99.1444	15.9522
2493	98.7704	3305.99	-4.07358	2157	-1.192	2493	99.3476	99.1489	15.9485
2492	98.7299	3307.92	-3.99837	2158	-1.33264	2492	99.3556	99.1634	15.9456
2491	98.7182	3309.85	-3.91714	2159	-1.44301	2491	99.3696	99.1847	15.9438
2490	98.7367	3311.78	-3.81901	2160	-1.50459	2490	99.385	99.2057	15.9408
2489	98.7759	3313.71	-3.69366	2161	-1.50454	2489	99.397	99.2196	15.9367
2488	98.818	3315.63	-3.56643	2162	-1.41571	2488	99.4049	99.2253	15.9343
2487	98.8421	3317.56	-3.44494	2163	-1.2203	2487	99.4125	99.2273	15.9343
2486	98.833	3319.49	-3.29103	2164	-0.95556	2486	99.4232	99.2305	15.9339
2485	98.7904	3321.42	-3.11733	2165	-0.71272	2485	99.4357	99.2342	15.931
2484	98.7297	3323.35	-2.94223	2166	-0.57269	2484	99.4449	99.234	15.9273
2483	98.6714	3325.28	-2.78294	2167	-0.5511	2483	99.4472	99.2276	15.9251
2482	98.6283	3327.21	-2.63363	2168	-0.61109	2482	99.4445	99.2185	15.9236
2481	98.603	3329.14	-2.45381	2169	-0.71164	2481	99.4417	99.2119	15.9206
2480	98.5938	3331.07	-2.27026	2170	-0.83002	2480	99.4412	99.2106	15.9167
2479	98.5991	3332.99	-2.1013	2171	-0.95093	2479	99.4413	99.2152	15.9141
2478	98.6155	3334.92	-1.9635	2172	-1.05738	2478	99.4388	99.2262	15.9128
2477	98.6341	3336.85	-1.84058	2173	-1.13914	2477	99.4333	99.2438	15.9113
2476	98.6443	3338.78	-1.70131	2174	-1.20131	2476	99.4265	99.2652	15.9088
2475	98.6408	3340.71	-1.57644	2175	-1.25718	2475	99.4195	99.285	15.9054
2474	98.6254	3342.64	-1.48695	2176	-1.31309	2474	99.4124	99.2989	15.9016
2473	98.6016	3344.57	-1.4145	2177	-1.36142	2473	99.4065	99.3074	15.8981
2472	98.5709	3346.5	-1.3228	2178	-1.38657	2472	99.4057	99.3145	15.8954
2471	98.5341	3348.42	-1.20446	2179	-1.37574	2471	99.4133	99.3235	15.8934
2470	98.4961	3350.35	-1.11061	2180	-1.32381	2470	99.4289	99.3359	15.8909
2469	98.4648	3352.28	-1.04361	2181	-1.23044	2469	99.4476	99.3507	15.888
2468	98.4443	3354.21	-0.98363	2182	-1.09737	2468	99.4637	99.3651	15.8859
2467	98.4312	3356.14	-0.90104	2183	-0.93365	2467	99.4727	99.3742	15.8848
2466	98.4186	3358.07	-0.79633	2184	-0.76443	2466	99.4725	99.3728	15.8832
2465	98.4035	3360	-0.71131	2185	-0.63055	2465	99.4623	99.3586	15.8808
2464	98.388	3361.93	-0.66405	2186	-0.5729	2464	99.4426	99.3337	15.8793
2463	98.3755	3363.86	-0.62529	2187	-0.61143	2463	99.4164	99.3035	15.8792
2462	98.3673	3365.78	-0.59234	2188	-0.7344	2462	99.3897	99.2744	15.8786
2461	98.3639	3367.71	-0.57687	2189	-0.90326	2461	99.3699	99.2524	15.8759
2460	98.3671	3369.64	-0.58701	2190	-1.06665	2460	99.3632	99.2422	15.8724
2459	98.3791	3371.57	-0.58838	2191	-1.1775	2459	99.3712	99.2451	15.87
2458	98.3983	3373.5	-0.58339	2192	-1.20926	2458	99.39	99.2568	15.8683
2457	98.4188	3375.43	-0.5608	2193	-1.16456	2457	99.4123	99.2697	15.8659
2456	98.4324	3377.36	-0.51373	2194	-1.07091	2456	99.4303	99.2776	15.8629
2455	98.4326	3379.29	-0.4689	2195	-0.9662	2455	99.4385	99.279	15.8608
2454	98.4166	3381.21	-0.42532	2196	-0.88234	2454	99.4346	99.2759	15.8594
2453	98.3863	3383.14	-0.378	2197	-0.83366	2453	99.4202	99.2707	15.8574
2452	98.3477	3385.07	-0.32952	2198	-0.814	2452	99.4004	99.265	15.854
2451	98.3101	3387	-0.29072	2199	-0.80537	2451	99.381	99.2612	15.85
2450	98.2836	3388.93	-0.25071	2200	-0.79414	2450	99.3664	99.263	15.846
2449	98.2755	3390.86	-0.20795	2201	-0.78136	2449	99.3587	99.2724	15.8422
2448	98.287	3392.79	-0.18756	2202	-0.7761	2448	99.3581	99.2874	15.8387
2447	98.3122	3394.72	-0.1709	2203	-0.78034	2447	99.3644	99.3039	15.8349
2446	98.3397	3396.64	-0.15245	2204	-0.78428	2446	99.3777	99.3189	15.8304
2445	98.3562	3398.57	-0.16263	2205	-0.77544	2445	99.3962	99.3306	15.8257
2444	98.3517	3400.5	-0.19348	2206	-0.74813	2444	99.4147	99.3354	15.8221
2443	98.325	3402.43	-0.22154	2207	-0.70452	2443	99.4264	99.3285	15.8195
2442	98.2863	3404.36	-0.23232	2208	-0.65446	2442	99.4271	99.3089	15.8169
2441	98.2518	3406.29	-0.24313	2209	-0.61792	2441	99.4183	99.2826	15.8139
2440	98.2346	3408.22	-0.26152	2210	-0.61992	2440	99.405	99.2597	15.8109
2439	98.2398	3410.15	-0.28193	2211	-0.6729	2439	99.3912	99.2473	15.8081
2438	98.2652	3412.08	-0.26908	2212	-0.76236	2438	99.3779	99.2468	15.8046
2437	98.3049	3414	-0.21588	2213	-0.85332	2437	99.3665	99.2551	15.8004
2436	98.3488	3415.93	-0.169	2214	-0.91221	2436	99.3595	99.2683	15.7965
2435	98.3843	3417.86	-0.16739	2215	-0.92272	2435	99.3583	99.282	15.7937
2434	98.4013	3419.79	-0.19191	2216	-0.88679	2434	99.3611	99.2912	15.7909
2433	98.3986	3421.72	-0.20463	2217	-0.81896	2433	99.3648	99.2912	15.7879
2432	98.3815	3423.65	-0.21188	2218	-0.74165	2432	99.3683	99.2799	15.7853
2431	98.3544	3425.58	-0.23235	2219	-0.67838	2431	99.3728	99.2598	15.783
2430	98.3188	3427.51	-0.27478	2220	-0.64443	2430	99.378	99.2368	15.7794
2429	98.2792	3429.43	-0.32447	2221	-0.64331	2429	99.3811	99.2168	15.7745
2428	98.2453	3431.36	-0.34963	2222	-0.67183	2428	99.3793	99.2035	15.77
2427	98.2255	3433.29	-0.33557	2223	-0.72538	2427	99.3724	99.1967	15.7671
2426	98.2201	3435.22	-0.33063	2224	-0.79688	2426	99.3625	99.1938	15.7646
2425	98.2235	3437.15	-0.34403	2225	-0.87391	2425	99.3522	99.1921	15.7614
2424	98.233	3439.08	-0.3022	2226	-0.94066	2424	99.3436	99.1903	15.7586
2423	98.2479	3441.01	-0.23269	2227	-0.98382	2423	99.3381	99.1885	15.7574
2422	98.263	3442.94	-0.18021	2228	-0.99711	2422	99.3359	99.1881	15.7568
2421	98.2636	3444.87	-0.14826	2229	-0.98346	2421	99.3354	99.1909	15.755
2420	98.2364	3446.79	-0.15161	2230	-0.9544	2420	99.334	99.1985	15.752
2419	98.1827	3448.72	-0.1849	2231	-0.92367	2419	99.3301	99.211	15.7491
2418	98.1199	3450.65	-0.24045	2232	-0.89638	2418	99.3244	99.2249	15.7466
2417	98.0693	3452.58	-0.28646	2233	-0.86436	2417	99.318	99.2339	15.7441
2416	98.0443	3454.51	-0.30884	2234	-0.81553	2416	99.3117	99.2319	15.7411
2415	98.0477	3456.44	-0.31802	2235	-0.74819	2415	99.3056	99.217	15.7379
2414	98.0776	3458.37	-0.29581	2236	-0.67396	2414	99.301	99.1938	15.7349
2413	98.1296	3460.3	-0.27678	2237	-0.60873	2413	99.3017	99.1712	15.7323
2412	98.1947	3462.22	-0.28295	2238	-0.56521	2412	99.3111	99.1571	15.73
2411	98.2581	3464.15	-0.32124	2239	-0.55304	2411	99.3291	99.1547	15.7274
2410	98.304	3466.08	-0.36822	2240	-0.57669	2410	99.3515	99.1622	15.7235
2409	98.3253	3468.01	-0.39499	2241	-0.62535	2409	99.3734	99.1767	15.7187
2408	98.3276	3469.94	-0.41803	2242	-0.66822	2408	99.392	99.1964	15.7142
2407	98.3221	3471.87	-0.41507	2243	-0.67128	2407	99.4063	99.2194	15.7102
2406	98.3148	3473.8	-0.3652	2244	-0.62598	2406	99.4149	99.2424	15.7063
2405	98.3019	3475.73	-0.34494	2245	-0.55947	2405	99.4154	99.2609	15.7026
2404	98.2766	3477.66	-0.35559	2246	-0.51243	2404	99.4069	99.2718	15.6999
2403	98.2389	3479.58	-0.3443	2247	-0.50715	2403	99.3917	99.2752	15.6978
2402	98.1982	3481.51	-0.34205	2248	-0.53883	2402	99.3749	99.274	15.6947
2401	98.1675	3483.44	-0.3865	2249	-0.59327	2401	99.361	99.2702	15.6906
2400	98.1543	3485.37	-0.44761	2250	-0.66432	2400	99.3515	99.2639	15.6865
2399	98.1578	3487.3	-0.49431	2251	-0.7507	2399	99.3455	99.255	15.6828
2398	98.1717	3489.23	-0.53269	2252	-0.84268	2398	99.3417	99.2453	15.6783
2397	98.1878	3491.16	-0.56636	2253	-0.92051	2397	99.3405	99.2371	15.6734
2396	98.1984	3493.09	-0.57608	2254	-0.96743	2396	99.3422	99.2302	15.6704
2395	98.1988	3495.01	-0.52299	2255	-0.98011	2395	99.3447	99.221	15.6698
2394	98.1886	3496.94	-0.42421	2256	-0.96522	2394	99.3425	99.206	15.6692
2393	98.1725	3498.87	-0.32642	2257	-0.93066	2393	99.3304	99.1848	15.6667
2392	98.1579	3500.8	-0.24132	2258	-0.88486	2392	99.3066	99.1584	15.6641
2391	98.1493	3502.73	-0.16979	2259	-0.84244	2391	99.271	99.1241	15.663
2390	98.1452	3504.66	-0.1478	2260	-0.82358	2390	99.2219	99.0747	15.6623
2389	98.1371	3506.59	-0.17399	2261	-0.84158	2389	99.1551	99.0025	15.6605
2388	98.1143	3508.52	-0.25814	2262	-0.88976	2388	99.0679	98.906	15.6586
2387	98.0689	3510.45	-0.40081	2263	-0.9424	2387	98.9637	98.7919	15.6587
2386	98.002	3512.37	-0.56522	2264	-0.97132	2386	98.8533	98.6749	15.6597
2385	97.9252	3514.3	-0.64731	2265	-0.96343	2385	98.757	98.5783	15.6591
2384	97.8575	3516.23	-0.64967	2266	-0.92465	2384	98.7037	98.5331	15.656
2383	97.8168	3518.16	-0.60872	2267	-0.87033	2383	98.7244	98.5705	15.652
2382	97.8119	3520.09	-0.46922	2268	-0.81519	2382	98.8366	98.7071	15.6477
2381	97.842	3522.02	-0.28366	2269	-0.77023	2381	99.0323	98.9338	15.6422
2380	97.9022	3523.95	-0.18045	2270	-0.74296	2380	99.2784	99.2173	15.6357
2379	97.9864	3525.88	-0.19804	2271	-0.73548	2379	99.5283	99.5084	15.6288
2378	98.0855	3527.8	-0.25875	2272	-0.74406	2378	99.7331	99.753	15.6218
2377	98.182	3529.73	-0.36324	2273	-0.76447	2377	99.8501	99.9023	15.6148
2376	98.2533	3531.66	-0.57077	2274	-0.79603	2376	99.8551	99.9284	15.6087
2375	98.2816	3533.59	-0.76117	2275	-0.83613	2375	99.7543	99.8371	15.6036
2374	98.2591	3535.52	-0.88064	2276	-0.87195	2374	99.5834	99.6672	15.5989
2373	98.1885	3537.45	-0.94442	2277	-0.88481	2373	99.3919	99.4744	15.5954
2372	98.0827	3539.38	-0.94862	2278	-0.86638	2372	99.2187	99.309	15.5949
2371	97.9702	3541.31	-0.9479	2279	-0.8269	2371	99.0769	99.1982	15.596
2370	97.894	3543.23	-0.98133	2280	-0.78449	2370	98.9607	99.139	15.5962
2369	97.8911	3545.16	-1.03114	2281	-0.75022	2369	98.8642	99.109	15.5946
2368	97.9707	3547.09	-1.02398	2282	-0.72681	2368	98.7924	99.0914	15.5914
2367	98.1147	3549.02	-1.01194	2283	-0.7167	2367	98.7555	99.0842	15.5894
2366	98.2891	3550.95	-1.03505	2284	-0.72233	2366	98.7583	99.0938	15.5888
2365	98.4549	3552.88	-1.04258	2285	-0.73766	2365	98.7963	99.1267	15.5862
2364	98.5758	3554.81	-1.04687	2286	-0.74713	2364	98.8586	99.1796	15.5802
2363	98.6352	3556.74	-1.0492	2287	-0.73819	2363	98.9218	99.2342	15.5712
2362	98.656	3558.67	-1.05008	2288	-0.71229	2362	98.9522	99.2621	15.5599
2361	98.6913	3560.59	-1.0541	2289	-0.68091	2361	98.9261	99.2428	15.5488
2360	98.7877	3562.52	-1.06162	2290	-0.65391	2360	98.8466	99.1794	15.5413
2359	98.9565	3564.45	-1.0693	2291	-0.63506	2359	98.744	99.0929	15.537
2358	99.179	3566.38	-1.07342	2292	-0.62652	2358	98.6589	99.0141	15.533
2357	99.4222	3568.31	-1.0856	2293	-0.63246	2357	98.6259	98.9691	15.5332
2356	99.6353	3570.24	-1.09839	2294	-0.65551	2356	98.6434	98.9711	15.5366
2355	99.7599	3572.17	-1.11763	2295	-0.6906	2355	98.6647	99.0231	15.5343
2354	99.7606	3574.1	-1.14071	2296	-0.72392	2354	98.6301	99.1089	15.5218
2353	99.6612	3576.02	-1.16632	2297	-0.74049	2353	98.5066	99.2009	15.5023
2352	99.5488	3577.95	-1.19418	2298	-0.73531	2352	98.3229	99.2728	15.4885
2351	99.5092	3579.88	-1.22303	2299	-0.71792	2351	98.1582	99.3186	15.4867
2350	99.5551	3581.81	-1.25273	2300	-0.70474	2350	98.0711	99.3396	15.4898
2349	99.6251	3583.74	-1.28412	2301	-0.7067	2349	98.0688	99.3159	15.4878
2348	99.6518	3585.67	-1.31106	2302	-0.72502	2348	98.123	99.2313	15.4788
2347	99.6055	3587.6	-1.32889	2303	-0.7566	2347	98.2065	99.0816	15.4706
2346	99.4842	3589.53	-1.3431	2304	-0.79701	2346	98.2846	98.8942	15.4613
2345	99.3084	3591.46	-1.35557	2305	-0.83527	2345	98.3253	98.7246	15.4465
2344	99.1141	3593.38	-1.34628	2306	-0.85333	2344	98.3284	98.6294	15.4288
2343	98.9519	3595.31	-1.36613	2307	-0.84019	2343	98.3291	98.6394	15.4147
2342	98.8752	3597.24	-1.35931	2308	-0.80541	2342	98.3797	98.7451	15.4106
2341	98.9029	3599.17	-1.33451	2309	-0.77061	2341	98.5095	98.9133	15.4157
2340	98.9972	3601.1	-1.30423	2310	-0.7474	2340	98.6979	99.0951	15.4236
2339	99.0908	3603.03	-1.27695	2311	-0.73197	2339	98.8907	99.2448	15.4286
2338	99.1486	3604.96	-1.25251	2312	-0.72145	2338	99.044	99.3421	15.429
2337	99.1835	3606.89	-1.22881	2313	-0.72455	2337	99.1459	99.3913	15.4311
2336	99.2191	3608.81	-1.20886	2314	-0.74973	2336	99.2071	99.4186	15.4371
2335	99.265	3610.74	-1.20596	2315	-0.78956	2335	99.2466	99.4599	15.4423
2334	99.3085	3612.67	-1.22477	2316	-0.82745	2334	99.2745	99.5208	15.4427
2333	99.332	3614.6	-1.30452	2317	-0.85694	2333	99.2724	99.5723	15.4368
2332	99.3284	3616.53	-1.37313	2318	-0.88232	2332	99.2105	99.5645	15.4292
2331	99.2994	3618.46	-1.44752	2319	-0.8996	2331	99.0705	99.4696	15.4218
2330	99.254	3620.39	-1.52907	2320	-0.89265	2330	98.8636	99.29	15.4138
2329	99.2032	3622.32	-1.61585	2321	-0.85459	2329	98.6235	99.0521	15.4054
2328	99.1611	3624.25	-1.69817	2322	-0.80447	2328	98.3931	98.7973	15.3982
2327	99.1361	3626.17	-1.7603	2323	-0.77454	2327	98.2138	98.5721	15.3946
2326	99.1174	3628.1	-1.79864	2324	-0.7851	2326	98.1141	98.4193	15.3902
2325	99.0868	3630.03	-1.81926	2325	-0.8349	2325	98.099	98.3624	15.3818
2324	99.0343	3631.96	-1.80849	2326	-0.90846	2324	98.1511	98.388	15.3719
2323	98.9675	3633.89	-1.75966	2327	-0.98434	2323	98.2338	98.4627	15.3613
2322	98.9013	3635.82	-1.69513	2328	-1.03672	2322	98.3134	98.541	15.3498
2321	98.8472	3637.75	-1.62035	2329	-1.04353	2321	98.3705	98.5974	15.3356
2320	98.8141	3639.68	-1.54897	2330	-1.00355	2320	98.4101	98.6248	15.3234
2319	98.8076	3641.6	-1.49097	2331	-0.94223	2319	98.4465	98.6353	15.3158
2318	98.8296	3643.53	-1.45126	2332	-0.89629	2318	98.4856	98.6386	15.3103
2317	98.8713	3645.46	-1.43096	2333	-0.88913	2317	98.5187	98.6347	15.3036
2316	98.912	3647.39	-1.4301	2334	-0.92069	2316	98.5322	98.6148	15.2954
2315	98.9264	3649.32	-1.43173	2335	-0.97401	2315	98.5172	98.5714	15.2872
2314	98.8977	3651.25	-1.41448	2336	-1.02433	2314	98.4705	98.4986	15.2786
2313	98.828	3653.18	-1.39552	2337	-1.04503	2313	98.3921	98.3976	15.2686
2312	98.735	3655.11	-1.40432	2338	-1.01791	2312	98.2915	98.2754	15.2592
2311	98.6423	3657.04	-1.42453	2339	-0.94977	2311	98.1894	98.1544	15.251
2310	98.5654	3658.96	-1.4386	2340	-0.8752	2310	98.1136	98.0595	15.2435
2309	98.5095	3660.89	-1.44713	2341	-0.8309	2309	98.0818	98.0123	15.236
2308	98.4732	3662.82	-1.45466	2342	-0.8266	2308	98.0931	98.0112	15.2304
2307	98.4532	3664.75	-1.45978	2343	-0.84504	2307	98.1286	98.0389	15.226
2306	98.4431	3666.68	-1.45371	2344	-0.86591	2306	98.1663	98.0653	15.2211
2305	98.4326	3668.61	-1.4338	2345	-0.87991	2305	98.1874	98.0701	15.2141
2304	98.4148	3670.54	-1.3998	2346	-0.88277	2304	98.1838	98.0452	15.2071
2303	98.3921	3672.47	-1.37807	2347	-0.86503	2303	98.1549	98.0007	15.2013
2302	98.372	3674.39	-1.40086	2348	-0.8168	2302	98.1095	97.9517	15.1961
2301	98.3531	3676.32	-1.39141	2349	-0.74756	2301	98.0604	97.9147	15.1896
2300	98.3247	3678.25	-1.3877	2350	-0.69089	2300	98.0218	97.8975	15.1831
2299	98.2801	3680.18	-1.41285	2351	-0.67534	2299	98.0025	97.9026	15.177
2298	98.2304	3682.11	-1.4582	2352	-0.6966	2298	98.0054	97.9246	15.171
2297	98.1945	3684.04	-1.52169	2353	-0.72446	2297	98.0271	97.957	15.1648
2296	98.1796	3685.97	-1.5963	2354	-0.73046	2296	98.0615	97.9936	15.1593
2295	98.1735	3687.9	-1.6783	2355	-0.705	2295	98.102	98.0335	15.1542
2294	98.1612	3689.83	-1.79309	2356	-0.65867	2294	98.1453	98.0783	15.1482
2293	98.1412	3691.75	-1.89859	2357	-0.61552	2293	98.1912	98.132	15.1414
2292	98.1237	3693.68	-1.9976	2358	-0.6023	2292	98.2408	98.1959	15.1358
2291	98.1142	3695.61	-2.03263	2359	-0.64096	2291	98.2933	98.2693	15.1311
2290	98.1079	3697.54	-2.08193	2360	-0.73609	2290	98.3457	98.3462	15.1255
2289	98.0976	3699.47	-2.10275	2361	-0.85709	2289	98.3944	98.4194	15.1185
2288	98.0818	3701.4	-2.08311	2362	-0.93695	2288	98.439	98.4832	15.1125
2287	98.0631	3703.33	-2.03446	2363	-0.90393	2287	98.4839	98.538	15.1084
2286	98.0429	3705.26	-1.97978	2364	-0.73165	2286	98.5354	98.5867	15.1041
2285	98.0224	3707.18	-1.95931	2365	-0.46548	2285	98.598	98.631	15.098
2284	98.0085	3709.11	-1.85985	2366	-0.19997	2284	98.6713	98.6701	15.0916
2283	98.0137	3711.04	-1.75006	2367	-0.02665	2283	98.7499	98.7034	15.0862
2282	98.0479	3712.97	-1.67167	2368	0.00671	2282	98.8248	98.7322	15.0805
2281	98.1081	3714.9	-1.63403	2369	-0.0969	2281	98.8876	98.759	15.0732
2280	98.176	3716.83	-1.64963	2370	-0.29718	2280	98.9346	98.7863	15.0656
2279	98.228	3718.76	-1.68708	2371	-0.5316	2279	98.967	98.8159	15.0591
2278	98.2495	3720.69	-1.76035	2372	-0.7322	2278	98.9871	98.8467	15.0529
2277	98.2424	3722.61	-1.84371	2373	-0.85071	2277	98.995	98.8738	15.0463
2276	98.2175	3724.54	-1.94331	2374	-0.88031	2276	98.9899	98.8912	15.0401
2275	98.1826	3726.47	-2.04184	2375	-0.85004	2275	98.9733	98.895	15.0348
2274	98.1377	3728.4	-2.02973	2376	-0.80029	2274	98.9497	98.8848	15.0292
2273	98.0819	3730.33	-2.03795	2377	-0.75164	2273	98.923	98.8622	15.0223
2272	98.0205	3732.26	-2.00963	2378	-0.70771	2272	98.8937	98.8296	15.0152
2271	97.9626	3734.19	-1.94004	2379	-0.66995	2271	98.8614	98.7928	15.0086
2270	97.9142	3736.12	-1.85363	2380	-0.64351	2270	98.8305	98.7606	15.0017
2269	97.8779	3738.05	-1.76072	2381	-0.63052	2269	98.8097	98.742	14.9939
2268	97.8566	3739.97	-1.65051	2382	-0.62495	2268	98.8059	98.7409	14.9862
2267	97.8529	3741.9	-1.51339	2383	-0.61751	2267	98.8177	98.7552	14.9794
2266	97.8617	3743.83	-1.37788	2384	-0.60376	2266	98.8376	98.7785	14.9723
2265	97.8687	3745.76	-1.27235	2385	-0.58566	2265	98.8601	98.8033	14.9644
2264	97.8618	3747.69	-1.19124	2386	-0.56752	2264	98.8855	98.8243	14.957
2263	97.8429	3749.62	-1.11946	2387	-0.55346	2263	98.9147	98.8382	14.9512
2262	97.8278	3751.55	-1.03832	2388	-0.54791	2262	98.9428	98.8414	14.9459
2261	97.8325	3753.48	-0.97318	2389	-0.5544	2261	98.9598	98.8287	14.9397
2260	97.8613	3755.4	-0.94249	2390	-0.57135	2260	98.9605	98.798	14.9333
2259	97.9069	3757.33	-0.93836	2391	-0.59064	2259	98.9509	98.7555	14.9276
2258	97.9559	3759.26	-0.9338	2392	-0.60324	2258	98.9436	98.715	14.922
2257	97.9941	3761.19	-0.93601	2393	-0.60709	2257	98.9477	98.6904	14.9157
2256	98.0104	3763.12	-0.95136	2394	-0.60842	2256	98.9661	98.6908	14.9093
2255	98.0002	3765.05	-0.98032	2395	-0.61526	2255	98.9987	98.7203	14.9039
2254	97.966	3766.98	-1.02152	2396	-0.63037	2254	99.046	98.7779	14.8994
2253	97.9137	3768.91	-1.05076	2397	-0.64992	2253	99.1057	98.856	14.8953
2252	97.851	3770.84	-1.06656	2398	-0.66669	2252	99.1658	98.9345	14.8911
2251	97.7859	3772.76	-1.08545	2399	-0.67325	2251	99.2105	98.995	14.8864
2250	97.7326	3774.69	-1.10741	2400	-0.66429	2250	99.2262	99.0258	14.8803
2249	97.7054	3776.62	-1.12357	2401	-0.63975	2249	99.2106	99.0284	14.8734
2248	97.7095	3778.55	-1.12424	2402	-0.60785	2248	99.1734	99.0137	14.8673
2247	97.7379	3780.48	-1.10754	2403	-0.58393	2247	99.1318	98.9943	14.8625
2246	97.7777	3782.41	-1.0986	2404	-0.5833	2246	99.1021	98.9798	14.8573
2245	97.8174	3784.34	-1.08454	2405	-0.61146	2245	99.0953	98.9745	14.8513
2244	97.8457	3786.27	-1.07134	2406	-0.65908	2244	99.1146	98.9781	14.8456
2243	97.8485	3788.19	-1.04715	2407	-0.70645	2243	99.1555	98.9875	14.8409
2242	97.8174	3790.12	-1.02309	2408	-0.73509	2242	99.2057	98.9972	14.8359
2241	97.7629	3792.05	-1.00377	2409	-0.73743	2241	99.2493	99.0013	14.8293
2240	97.7175	3793.98	-0.98582	2410	-0.71704	2240	99.2715	98.9963	14.8223
2239	97.7166	3795.91	-0.96445	2411	-0.68168	2239	99.2653	98.9831	14.8161
2238	97.7762	3797.84	-0.94075	2412	-0.63825	2238	99.2337	98.9674	14.8102
2237	97.8849	3799.77	-0.90594	2413	-0.59431	2237	99.1887	98.956	14.804
2236	98.0144	3801.7	-0.87175	2414	-0.56034	2236	99.1477	98.9544	14.7977
2235	98.1343	3803.63	-0.84729	2415	-0.54574	2235	99.1261	98.9652	14.7915
2234	98.2191	3805.55	-0.81478	2416	-0.55162	2234	99.13	98.9868	14.785
2233	98.2538	3807.48	-0.78169	2417	-0.56982	2233	99.1533	99.0118	14.778
2232	98.2412	3809.41	-0.75096	2418	-0.59053	2232	99.1839	99.0309	14.7712
2231	98.2008	3811.34	-0.72017	2419	-0.6102	2231	99.2131	99.0397	14.7648
2230	98.1548	3813.27	-0.68641	2420	-0.63081	2230	99.2388	99.0406	14.7579
2229	98.1143	3815.2	-0.65122	2421	-0.65297	2229	99.2601	99.0372	14.7506
2228	98.0824	3817.13	-0.60818	2422	-0.67171	2228	99.2741	99.0293	14.7441
2227	98.0685	3819.06	-0.55174	2423	-0.67994	2227	99.2784	99.0156	14.7384
2226	98.0903	3820.98	-0.48779	2424	-0.67513	2226	99.2746	98.9989	14.7323
2225	98.1539	3822.91	-0.43445	2425	-0.66191	2225	99.2658	98.985	14.7252
2224	98.2377	3824.84	-0.37806	2426	-0.64865	2224	99.2519	98.9772	14.7182
2223	98.3039	3826.77	-0.33738	2427	-0.64163	2223	99.2299	98.9753	14.7116
2222	98.3278	3828.7	-0.3033	2428	-0.64194	2222	99.2015	98.9788	14.7045
2221	98.3139	3830.63	-0.27358	2429	-0.64646	2221	99.1761	98.989	14.6966
2220	98.2842	3832.56	-0.24438	2430	-0.65124	2220	99.1666	99.0075	14.6889
2219	98.2567	3834.49	-0.2167	2431	-0.65441	2219	99.1812	99.033	14.682
2218	98.2352	3836.42	-0.18267	2432	-0.657	2218	99.2193	99.0611	14.6749
2217	98.2142	3838.34	-0.18748	2433	-0.66154	2217	99.2723	99.0849	14.6673
2216	98.1889	3840.27	-0.15512	2434	-0.66963	2216	99.3275	99.0981	14.6603
2215	98.1575	3842.2	-0.12267	2435	-0.68064	2215	99.3699	99.0979	14.6538
2214	98.1204	3844.13	-0.10374	2436	-0.69226	2214	99.3875	99.0866	14.6465
2213	98.0789	3846.06	-0.10039	2437	-0.70176	2213	99.3761	99.0686	14.6381
2212	98.0386	3847.99	-0.10017	2438	-0.70593	2212	99.3431	99.0488	14.6302
2211	98.0131	3849.92	-0.09886	2439	-0.70039	2211	99.3039	99.0331	14.6233
2210	98.0186	3851.85	-0.08831	2440	-0.68075	2210	99.2739	99.0277	14.6163
2209	98.0582	3853.77	-0.07442	2441	-0.64666	2209	99.2611	99.0348	14.6089
2208	98.1092	3855.7	-0.06854	2442	-0.60556	2208	99.2638	99.0483	14.6025
2207	98.136	3857.63	-0.09357	2443	-0.57137	2207	99.2723	99.0567	14.5974
2206	98.1208	3859.56	-0.07566	2444	-0.55721	2206	99.2719	99.0506	14.5918
2205	98.0825	3861.49	-0.0711	2445	-0.56657	2205	99.2508	99.03	14.5848
2204	98.063	3863.42	-0.06728	2446	-0.59021	2204	99.2088	99.0051	14.578
2203	98.0914	3865.35	-0.06584	2447	-0.61246	2203	99.1594	98.9909	14.5719
2202	98.1614	3867.28	-0.0707	2448	-0.62263	2202	99.1232	99.0001	14.5653
2201	98.2385	3869.2	-0.07241	2449	-0.62144	2201	99.1145	99.0343	14.5576
2200	98.2864	3871.13	-0.07384	2450	-0.61664	2200	99.1369	99.0822	14.5502
2199	98.286	3873.06	-0.07964	2451	-0.61363	2199	99.1839	99.1236	14.5439
2198	98.2378	3874.99	-0.09696	2452	-0.61163	2198	99.2416	99.1397	14.5371
2197	98.1538	3876.92	-0.12587	2453	-0.60834	2197	99.2914	99.1202	14.529
2196	98.0524	3878.85	-0.15776	2454	-0.60489	2196	99.3176	99.0694	14.521
2195	97.9592	3880.78	-0.18743	2455	-0.6042	2195	99.3166	99.0045	14.514
2194	97.903	3882.71	-0.21466	2456	-0.60575	2194	99.2969	98.9491	14.5072
2193	97.9019	3884.64	-0.23989	2457	-0.60496	2193	99.2697	98.9198	14.5
2192	97.9501	3886.56	-0.26718	2458	-0.59865	2192	99.2404	98.9185	14.4934
2191	98.0206	3888.49	-0.29195	2459	-0.58948	2191	99.2099	98.9324	14.488
2190	98.0829	3890.42	-0.32151	2460	-0.58353	2190	99.1795	98.9426	14.4826
2189	98.1202	3892.35	-0.35335	2461	-0.58302	2189	99.1529	98.9342	14.4761
2188	98.1321	3894.28	-0.38732	2462	-0.58203	2188	99.1329	98.9035	14.4699
2187	98.1292	3896.21	-0.42063	2463	-0.57012	2187	99.1215	98.8612	14.4643
2186	98.1249	3898.14	-0.45195	2464	-0.54125	2186	99.1226	98.8262	14.4583
2185	98.1295	3900.07	-0.46723	2465	-0.49969	2185	99.1412	98.8179	14.4511
2184	98.1433	3901.99	-0.49355	2466	-0.45716	2184	99.1809	98.8511	14.444
2183	98.154	3903.92	-0.53434	2467	-0.42453	2183	99.2401	98.9316	14.4383
2182	98.1439	3905.85	-0.5641	2468	-0.40662	2182	99.3106	99.0481	14.4328
2181	98.1055	3907.78	-0.58475	2469	-0.40392	2181	99.378	99.1666	14.4262
2180	98.0519	3909.71	-0.59695	2470	-0.41643	2180	99.4261	99.2419	14.4193
2179	98.0114	3911.64	-0.59618	2471	-0.44347	2179	99.4444	99.244	14.4133
2178	98.007	3913.57	-0.58381	2472	-0.48063	2178	99.4325	99.1768	14.4078
2177	98.0414	3915.5	-0.56113	2473	-0.51961	2177	99.3984	99.0723	14.4019
2176	98.1007	3917.43	-0.52776	2474	-0.55231	2176	99.356	98.9711	14.3962
2175	98.1698	3919.35	-0.48529	2475	-0.57519	2175	99.3219	98.9075	14.3912
2174	98.2408	3921.28	-0.46415	2476	-0.58955	2174	99.3096	98.9005	14.3862
2173	98.3057	3923.21	-0.45279	2477	-0.59796	2173	99.3198	98.9461	14.3804
2172	98.3527	3925.14	-0.43108	2478	-0.60102	2172	99.337	99.0156	14.3742
2171	98.3772	3927.07	-0.41029	2479	-0.5978	2171	99.3397	99.0713	14.3681
2170	98.3904	3929	-0.39227	2480	-0.58878	2170	99.3155	99.0901	14.3612
2169	98.4022	3930.93	-0.37399	2481	-0.57647	2169	99.2672	99.0738	14.3537
2168	98.3968	3932.86	-0.35698	2482	-0.56146	2168	99.2067	99.042	14.3472
2167	98.3408	3934.78	-0.34248	2483	-0.53946	2167	99.1476	99.0202	14.3426
2166	98.2235	3936.71	-0.3313	2484	-0.50578	2166	99.1056	99.0306	14.3386
2165	98.0808	3938.64	-0.32246	2485	-0.46378	2165	99.0984	99.0822	14.3341
2164	97.9683	3940.57	-0.31396	2486	-0.4259	2164	99.1402	99.1642	14.3298
2163	97.9204	3942.5	-0.30274	2487	-0.40452	2163	99.2337	99.2521	14.326
2162	97.9431	3944.43	-0.28643	2488	-0.40378	2162	99.3667	99.3261	14.3214
2161	98.0357	3946.36	-0.27024	2489	-0.42149	2161	99.5181	99.3826	14.3151
2160	98.1961	3948.29	-0.25942	2490	-0.45416	2160	99.6678	99.428	14.3083
2159	98.4038	3950.22	-0.25246	2491	-0.4946	2159	99.801	99.4653	14.3023
2158	98.613	3952.14	-0.24758	2492	-0.52698	2158	99.9067	99.4907	14.2967
2157	98.7746	3954.07	-0.21524	2493	-0.53264	2157	99.9744	99.5	14.2907
2156	98.864	3956	-0.17633	2494	-0.506	2156	99.9954	99.4935	14.2851
2155	98.8823	3957.93	-0.16216	2495	-0.46264	2155	99.968	99.4712	14.2805
2154	98.8379	3959.86	-0.16926	2496	-0.42901	2154	99.9019	99.4295	14.2762
2153	98.7368	3961.79	-0.1758	2497	-0.42499	2153	99.8168	99.3679	14.2711
2152	98.5943	3963.72	-0.17983	2498	-0.45549	2152	99.7354	99.2975	14.2656
2151	98.445	3965.65	-0.17763	2499	-0.513	2151	99.6758	99.2373	14.2603
2150	98.3342	3967.57	-0.15033	2500	-0.58211	2150	99.6465	99.2016	14.2549
2149	98.2994	3969.5	-0.12692	2501	-0.6426	2149	99.648	99.192	14.2491
2148	98.3526	3971.43	-0.12076	2502	-0.67547	2148	99.6739	99.2014	14.2432
2147	98.4765	3973.36	-0.0944	2503	-0.67183	2147	99.7129	99.2224	14.2372
2146	98.6337	3975.29	-0.09071	2504	-0.6376	2146	99.7472	99.2482	14.231
2145	98.7832	3977.22	-0.13236	2505	-0.58884	2145	99.7566	99.2693	14.2251
2144	98.894	3979.15	-0.19344	2506	-0.54186	2144	99.7287	99.2744	14.2201
2143	98.9519	3981.08	-0.24789	2507	-0.50668	2143	99.6671	99.2585	14.2158
2142	98.9567	3983.01	-0.28416	2508	-0.48688	2142	99.5881	99.2256	14.2107
2141	98.9194	3984.93	-0.28032	2509	-0.4819	2141	99.5077	99.1835	14.2049
2140	98.859	3986.86	-0.23591	2510	-0.4877	2140	99.4337	99.1371	14.1997
2139	98.8017	3988.79	-0.20737	2511	-0.4964	2139	99.3705	99.0887	14.1952
2138	98.7698	3990.72	-0.20803	2512	-0.49914	2138	99.3245	99.0419	14.1898
2137	98.7756	3992.65	-0.20908	2513	-0.49195	2137	99.3042	99.003	14.1837
2136	98.8176	3994.58	-0.21581	2514	-0.47848	2136	99.3144	98.9803	14.1783
2135	98.8843	3996.51	-0.22821	2515	-0.46582	2135	99.3531	98.9824	14.1744
2134	98.962	3998.44	-0.24629	2516	-0.45845	2134	99.4111	99.0126	14.1703
2133	99.0382	4000.36	-0.27005	2517	-0.45813	2133	99.4738	99.0634	14.1656
2132	99.1035	--	--	2518	-0.46797	2132	99.5257	99.1187	14.1615
2131	99.1502	--	--	2519	-0.49207	2131	99.5567	99.1626	14.1587
2130	99.173	--	--	2520	-0.52924	2130	99.5639	99.1881	14.1557
2129	99.1702	--	--	2521	-0.56967	2129	99.5497	99.196	14.1519
2128	99.1466	--	--	2522	-0.60043	2128	99.5187	99.1898	14.1483
2127	99.115	--	--	2523	-0.61297	2127	99.4786	99.1754	14.1455
2126	99.0919	--	--	2524	-0.60367	2126	99.4393	99.1601	14.1421
2125	99.0874	--	--	2525	-0.57007	2125	99.4052	99.1474	14.1376
2124	99.0983	--	--	2526	-0.51223	2124	99.3719	99.1342	14.1331
2123	99.1144	--	--	2527	-0.43941	2123	99.333	99.1167	14.1298
2122	99.1291	--	--	2528	-0.37156	2122	99.2898	99.0968	14.1271
2121	99.1421	--	--	2529	-0.33023	2121	99.2499	99.0798	14.1241
2120	99.1519	--	--	2530	-0.32539	2120	99.2178	99.0667	14.1217
2119	99.1531	--	--	2531	-0.35002	2119	99.1912	99.0546	14.1204
2118	99.1447	--	--	2532	-0.3859	2118	99.1686	99.0432	14.1195
2117	99.1357	--	--	2533	-0.41529	2117	99.154	99.036	14.118
2116	99.1381	--	--	2534	-0.42942	2116	99.1517	99.0346	14.1163
2115	99.1564	--	--	2535	-0.42924	2115	99.1596	99.0364	14.1147
2114	99.1875	--	--	2536	-0.42016	2114	99.1703	99.0382	14.1123
2113	99.2296	--	--	2537	-0.40686	2113	99.178	99.041	14.1092
2112	99.2854	--	--	2538	-0.39182	2112	99.1816	99.0482	14.1065
2111	99.3549	--	--	2539	-0.37592	2111	99.1836	99.0615	14.1048
2110	99.43	--	--	2540	-0.35732	2110	99.1861	99.0789	14.1037
2109	99.4987	--	--	2541	-0.33014	2109	99.1897	99.0957	14.103
2108	99.552	--	--	2542	-0.28866	2108	99.1947	99.1071	14.1031
2107	99.5823	--	--	2543	-0.23596	2107	99.2015	99.1116	14.1034
2106	99.5801	--	--	2544	-0.1871	2106	99.2115	99.1114	14.1027
2105	99.539	--	--	2545	-0.1606	2105	99.2258	99.11	14.1009
2104	99.4684	--	--	2546	-0.1657	2104	99.2443	99.1108	14.0999
2103	99.3958	--	--	2547	-0.19811	2103	99.2665	99.1184	14.0997
2102	99.3498	--	--	2548	-0.24652	2102	99.2917	99.1395	14.0988
2101	99.3393	--	--	2549	-0.29941	2101	99.3181	99.1773	14.0972
2100	99.3496	--	--	2550	-0.34457	2100	99.3424	99.2263	14.0968
2099	99.3587	--	--	2551	-0.36724	2099	99.3608	99.2742	14.0983
2098	99.3553	--	--	2552	-0.35546	2098	99.3709	99.3091	14.0996
2097	99.3414	--	--	2553	-0.31023	2097	99.3724	99.3232	14.0997
2096	99.3255	--	--	2554	-0.2484	2096	99.3656	99.3117	14.1005
2095	99.3178	--	--	2555	-0.19385	2095	99.3514	99.2741	14.1028
2094	99.3306	--	--	2556	-0.16519	2094	99.3321	99.2179	14.1051
2093	99.3724	--	--	2557	-0.1699	2093	99.3112	99.1571	14.1058
2092	99.4394	--	--	2558	-0.20518	2092	99.289	99.104	14.106
2091	99.5134	--	--	2559	-0.2608	2091	99.2635	99.0643	14.1072
2090	99.571	--	--	2560	-0.32216	2090	99.235	99.0419	14.1087
2089	99.5948	--	--	2561	-0.37539	2089	99.2084	99.0415	14.1094
2088	99.5784	--	--	2562	-0.41239	2088	99.1892	99.0637	14.1099
2087	99.5277	--	--	2563	-0.4321	2087	99.1791	99.1012	14.1112
2086	99.4594	--	--	2564	-0.43735	2086	99.1769	99.1433	14.1131
2085	99.3956	--	--	2565	-0.43099	2085	99.1824	99.1835	14.1147
2084	99.3535	--	--	2566	-0.41382	2084	99.1976	99.2206	14.1164
2083	99.3386	--	--	2567	-0.38495	2083	99.2241	99.2551	14.1186
2082	99.3475	--	--	2568	-0.34513	2082	99.2605	99.2866	14.1208
2081	99.3711	--	--	2569	-0.30182	2081	99.3025	99.3148	14.1231
2080	99.3948	--	--	2570	-0.26954	2080	99.3429	99.3384	14.126
2079	99.3977	--	--	2571	-0.26053	2079	99.3732	99.3545	14.1295
2078	99.3616	--	--	2572	-0.27299	2078	99.3874	99.3583	14.1328
2077	99.2813	--	--	2573	-0.29068	2077	99.3835	99.3458	14.1358
2076	99.1682	--	--	2574	-0.29639	2076	99.3641	99.316	14.1397
2075	99.044	--	--	2575	-0.28485	2075	99.3356	99.2721	14.1451
2074	98.933	--	--	2576	-0.26168	2074	99.3078	99.223	14.1504
2073	98.8551	--	--	2577	-0.23378	2073	99.2921	99.1803	14.1546
2072	98.8182	--	--	2578	-0.20502	2072	99.2947	99.152	14.1581
2071	98.8148	--	--	2579	-0.17972	2071	99.3124	99.1377	14.1622
2070	98.8284	--	--	2580	-0.16465	2070	99.3361	99.1323	14.1669
2069	98.8476	--	--	2581	-0.16507	2069	99.3608	99.135	14.172
2068	98.8731	--	--	2582	-0.181	2068	99.3882	99.1506	14.1777
2067	98.9103	--	--	2583	-0.20898	2067	99.4168	99.179	14.1836
2066	98.9586	--	--	2584	-0.24487	2066	99.4366	99.2106	14.1893
2065	99.0091	--	--	2585	-0.28306	2065	99.436	99.2339	14.1949
2064	99.0524	--	--	2586	-0.31514	2064	99.414	99.2477	14.2007
2063	99.0852	--	--	2587	-0.33321	2063	99.3829	99.262	14.2058
2062	99.1085	--	--	2588	-0.33489	2062	99.3579	99.2864	14.2091
2061	99.1226	--	--	2589	-0.32336	2061	99.3454	99.3187	14.2121
2060	99.1268	--	--	2590	-0.30332	2060	99.345	99.349	14.2168
2059	99.1246	--	--	2591	-0.27877	2059	99.3586	99.372	14.223
2058	99.1246	--	--	2592	-0.25384	2058	99.3884	99.3883	14.2288
2057	99.1306	--	--	2593	-0.23202	2057	99.4241	99.3935	14.2335
2056	99.1325	--	--	2594	-0.21361	2056	99.4427	99.3761	14.2389
2055	99.1072	--	--	2595	-0.19647	2055	99.4266	99.3297	14.2459
2054	99.0352	--	--	2596	-0.18176	2054	99.3818	99.2659	14.253
2053	98.9186	--	--	2597	-0.17741	2053	99.3333	99.2079	14.2589
2052	98.7844	--	--	2598	-0.19347	2052	99.3031	99.1743	14.2646
2051	98.6706	--	--	2599	-0.23402	2051	99.2981	99.1701	14.2712
2050	98.6066	--	--	2600	-0.29361	2050	99.3164	99.1936	14.2781
2049	98.6009	--	--	2601	-0.35903	2049	99.3561	99.2422	14.2846
2048	98.6431	--	--	2602	-0.41222	2048	99.4105	99.3096	14.2916
2047	98.7121	--	--	2603	-0.43467	2047	99.4613	99.3805	14.2995
2046	98.7832	--	--	2604	-0.41622	2046	99.4883	99.4365	14.3076
2045	98.8288	--	--	2605	-0.36312	2045	99.487	99.4685	14.3157
2044	98.8258	--	--	2606	-0.29545	2044	99.4727	99.4797	14.3244
2043	98.7717	--	--	2607	-0.23422	2043	99.4625	99.4774	14.3332
2042	98.6937	--	--	2608	-0.19148	2042	99.4609	99.4667	14.3413
2041	98.6318	--	--	2609	-0.17152	2041	99.4626	99.4527	14.3486
2040	98.6068	--	--	2610	-0.17523	2040	99.4642	99.4452	14.3561
2039	98.6071	--	--	2611	-0.1979	2039	99.4695	99.4559	14.3644
2038	98.6063	--	--	2612	-0.22535	2038	99.4845	99.4915	14.373
2037	98.5883	--	--	2613	-0.23965	2037	99.5109	99.5496	14.3818
2036	98.5501	--	--	2614	-0.23213	2036	99.5488	99.6229	14.3911
2035	98.4922	--	--	2615	-0.20892	2035	99.6022	99.7055	14.401
2034	98.4175	--	--	2616	-0.18292	2034	99.6755	99.7908	14.4108
2033	98.3413	--	--	2617	-0.16315	2033	99.7616	99.8653	14.4204
2032	98.2893	--	--	2618	-0.15269	2032	99.8387	99.9109	14.4304
2031	98.2819	--	--	2619	-0.15209	2031	99.8801	99.9144	14.4408
2030	98.3178	--	--	2620	-0.15992	2030	99.8713	99.8748	14.4509
2029	98.3763	--	--	2621	-0.17074	2029	99.8172	99.8058	14.461
2028	98.4325	--	--	2622	-0.17695	2028	99.7373	99.7306	14.4717
2027	98.4723	--	--	2623	-0.17447	2027	99.6544	99.6727	14.4832
2026	98.4944	--	--	2624	-0.16523	2026	99.5885	99.645	14.494
2025	98.5038	--	--	2625	-0.1539	2025	99.5533	99.6443	14.5039
2024	98.504	--	--	2626	-0.14375	2024	99.5528	99.6565	14.5141
2023	98.495	--	--	2627	-0.13663	2023	99.5785	99.6669	14.5254
2022	98.482	--	--	2628	-0.1351	2022	99.6084	99.6632	14.5377
2021	98.4775	--	--	2629	-0.14266	2021	99.6291	99.6414	14.5505
2020	98.493	--	--	2630	-0.16154	2020	99.6322	99.601	14.5636
2019	98.5255	--	--	2631	-0.19068	2019	99.6141	99.5487	14.5762
2018	98.5607	--	--	2632	-0.22578	2018	99.5775	99.4996	14.5875
2017	98.5868	--	--	2633	-0.26078	2017	99.5355	99.471	14.5983
2016	98.6011	--	--	2634	-0.28937	2016	99.5078	99.4713	14.6095
2015	98.6013	--	--	2635	-0.30628	2015	99.5082	99.4982	14.6205
2014	98.5797	--	--	2636	-0.30895	2014	99.5356	99.5447	14.6302
2013	98.5329	--	--	2637	-0.29951	2013	99.575	99.6037	14.6404
2012	98.4776	--	--	2638	-0.28446	2012	99.6083	99.667	14.6528
2011	98.4449	--	--	2639	-0.27067	2011	99.625	99.7253	14.6666
2010	98.4549	--	--	2640	-0.26	2010	99.62	99.7666	14.6793
2009	98.4988	--	--	2641	-0.24812	2009	99.5921	99.7786	14.6904
2008	98.551	--	--	2642	-0.22934	2008	99.5485	99.7569	14.7021
2007	98.5931	--	--	2643	-0.20219	2007	99.5056	99.7109	14.7151
2006	98.6234	--	--	2644	-0.17017	2006	99.4808	99.6579	14.7281
2005	98.645	--	--	2645	-0.13828	2005	99.4825	99.613	14.7404
2004	98.6522	--	--	2646	-0.1107	2004	99.5062	99.583	14.7522
2003	98.6369	--	--	2647	-0.091	2003	99.5407	99.5701	14.7643
[truncated: 1,353 more rows]

## Sheet: Fig 2c (Raman)
Raman Shift	CEL	AMR CEL	CEL Na	CEL K	PVP-VA	HPMCAS
1002.77	258.423	417.017	333.666	239.03	143.68	336.678
1003.39	216.574	449.07	306.396	254.865	140.8	317.265
1004.02	183.763	474.863	286.089	263.527	138.642	299.853
1004.64	86.9139	494.396	258.819	265.018	137.206	284.441
1005.26	63.0547	507.668	293.549	259.336	136.492	271.031
1005.89	157.244	514.68	284.241	246.483	136.5	259.621
1006.51	297.395	529.398	193.971	235.488	137.23	250.211
1007.13	165.546	536.69	198.711	199.829	138.682	242.803
1007.75	171.697	495.963	144.442	159.717	140.856	237.395
1008.38	67.8861	445.855	183.134	152.273	143.752	233.987
1009	204.037	513.968	151.864	161.197	147.37	232.581
1009.62	385.178	533.384	282.604	157.96	146.32	224.365
1010.24	163.328	516.758	205.334	177.762	164.631	245.066
1010.87	277.518	511.138	241.017	212.092	165.569	284.427
1011.49	244.669	510.538	454.757	230.85	179.028	312.559
1012.11	306.82	564.159	311.487	259.575	186.636	322.815
1012.73	214.97	582.416	269.227	274.742	187.46	314.389
1013.36	321.16	614.505	386.91	252.179	194.645	317.957
1013.98	361.301	599.809	392.65	253.764	199.064	316.526
1014.6	426.452	639.062	341.38	273.654	200.581	300.137
1015.22	438.602	689.388	232.11	296.69	196.726	273.057
1015.85	242.792	676.186	453.803	299.486	205.17	265.569
1016.47	339.943	631.329	417.533	323.807	207.333	244.775
1017.09	527.093	641.382	579.273	334.235	217.874	261.448
1017.71	463.234	628.482	476.003	314.646	231.373	268.329
1018.33	585.385	703.014	547.743	354.458	238.042	259.172
1018.96	660.575	759.336	422.426	372.487	245.576	262.584
1019.58	739.725	811.686	571.156	373.122	238.747	266.039
1020.2	876.876	821.274	623.896	395.012	259.071	283.685
1020.82	1065.03	855.688	609.626	427.303	274.934	288.138
1021.44	920.178	892.773	760.366	429.085	277.585	286.059
1022.06	733.319	908.12	694.096	438.199	285.138	266.882
1022.69	556.508	865.839	692.789	428.361	293.676	275.083
1023.31	737.659	828.528	528.519	397.5	295.307	296.061
1023.93	516.81	757.894	624.259	361.318	290.173	291.251
1024.55	538.96	673.181	490.989	326.96	292.233	276.614
1025.17	304.111	623.852	428.719	271.286	297.807	280.763
1025.79	275.262	572.909	380.459	253.523	309.72	281.709
1026.41	401.403	523.296	373.189	247.202	300.025	272.115
1027.03	371.554	496.209	216.929	244.937	295.979	274.005
1027.66	409.743	484.694	252.612	246.83	288.866	272.586
1028.28	423.894	511.716	332.352	252.805	290.764	273.674
1028.9	419.045	476.717	213.082	268.277	277.572	284.281
1029.52	563.196	456.618	268.812	299.358	282.077	310.173
1030.14	481.346	376.81	297.552	325.144	287.091	334.807
1030.76	494.487	377.157	251.282	296.441	294.08	345.514
1031.38	519.638	391.684	229.022	307.836	294.319	376.031
1032	456.789	418.585	267.752	327.229	294.472	379.543
1032.62	406.94	482.424	258.492	319.779	315.47	395.752
1033.24	542.09	498.788	282.222	318.972	320.162	410.323
1033.86	653.241	495.187	282.952	292.36	315.671	397.784
1034.48	587.166	548.837	240.815	280.255	313.194	407.304
1035.11	631.419	509.058	318.902	242.98	310.015	413.413
1035.73	456.865	490.83	237.024	219.149	301.483	393.761
1036.35	535.311	439.119	225.136	209.717	298.803	391.552
1036.97	491.756	454.106	333.258	204.183	298.274	391.404
1037.59	559.202	387.121	272.37	251.648	297.536	383.254
1038.21	549.647	398.324	229.482	289.317	288.988	372.268
1038.83	420.093	422.108	260.604	321.742	275.778	360.903
1039.45	400.528	394.663	277.716	359.582	251.178	374.629
1040.07	487.974	408.273	321.838	366.809	237.862	368.73
1040.69	491.419	449.194	284.949	354.616	224.482	367.967
1041.31	413.865	460.165	286.071	290.244	209.569	370.567
1041.93	473.31	490.287	256.183	266.903	207.498	391.508
1042.55	468.756	489.649	236.305	239.089	209.576	397.026
1043.17	426.192	455.841	281.417	232.707	197.379	400.28
1043.79	573.637	406.8	240.529	213.644	192.081	382.757
1044.41	503.083	391.72	262.348	222.897	202.293	387.115
1045.03	390.528	355.454	290.116	258.596	200.693	406.848
1045.65	448.974	297.199	293.894	259.621	195.529	400.562
1046.27	378.419	333.214	216.662	272.663	201.832	394.057
1046.89	600.865	377.608	335.44	287.957	206.696	416.817
1047.51	394.3	413.694	318.209	299.011	214.674	402.611
1048.13	457.746	453.317	235.977	304.976	224.074	398.926
1048.75	411.191	451.202	261.755	300.719	235.302	419.359
1049.36	471.819	462.102	220.618	304.049	240.372	416.125
1049.98	550.265	538.346	350.396	312.326	253.643	394.566
1050.6	362.71	561.881	352.164	346.922	241.488	410.029
1051.22	532.156	568.945	247.942	360.671	253.941	404.694
1051.84	546.591	529.813	387.71	360.147	248.279	427.706
1052.46	481.037	555.397	352.478	401.352	249.186	430.588
1053.08	425.483	543.854	407.256	426.174	252.85	443.507
1053.7	512.928	529.058	514.024	411.869	256.771	439.458
1054.32	528.374	513.229	546.802	396.462	258.849	421.217
1054.94	663.819	565.16	555.57	411.933	258.251	412.043
1055.55	750.447	619.133	575.443	430.391	250.789	389.363
1056.17	934.883	764.853	664.211	443.229	252.689	360.561
1056.79	1010.63	902.853	858.989	459.626	255.066	356.937
1057.41	1294.92	1061.75	943.757	493.892	244.066	360.717
1058.03	1435.22	1224.26	1104.53	570.125	243.953	343.145
1058.65	2016.51	1439.01	1197.3	685.284	242.375	337.741
1059.27	2620.81	1692.66	1499.07	825.676	234.88	325.652
1059.89	3074.13	2020.24	1968.85	977.291	225.128	322.162
1060.5	3609.48	2300.26	2348.71	1185.98	221.371	319.862
1061.12	3696.83	2576.07	2649.49	1374.4	223.417	312.366
1061.74	3617.07	2802.68	3031.26	1512.1	232.276	307.161
1062.36	3234.42	3004.41	3167.03	1584.61	226.106	302.452
1062.98	2447.67	3113.06	3167.8	1572.34	221.809	325.095
1063.6	2173.97	3076.16	3164.57	1514.28	232.833	326.478
1064.21	1760.37	2932.68	2892.45	1387.22	224.37	382.757
1064.83	1417.65	2729.36	2611.21	1235.08	232.018	417.778
1065.45	1387.95	2477.63	2149.99	1094.35	257.93	446.084
1066.07	1029.24	2174	2005.76	951.236	267.955	427.416
1066.69	933.536	1793.96	1529.53	854.883	276.324	423.484
1067.31	861.831	1455.33	1207.31	748.321	278.295	433.733
1067.92	685.23	1203.82	1037.17	678.987	270.882	421.793
1068.54	741.525	948.241	856.947	601.223	285.957	420.172
1069.16	807.811	773.526	639.715	516.466	291.589	421.038
1069.78	476.106	645.685	492.493	468.966	281.583	438.672
1070.39	540.505	571.694	337.356	406.217	270.802	448.64
1071.01	582.8	545.457	407.124	367.592	269.255	451.491
1071.63	376.095	517.138	310.902	355.687	268.598	436.557
1072.25	559.39	478.062	291.67	301.212	253.357	440.994
1072.86	524.779	436.273	149.543	266.611	254.729	446.747
1073.48	435.074	393.607	110.311	251.817	255.193	459.928
1074.1	288.369	339.4	184.089	229.578	253.569	477.525
1074.72	327.664	303.105	142.858	181.952	262.054	499.979
1075.33	325.064	271.431	64.3077	187.159	274.573	509.132
1075.95	373.359	284.615	105.149	191.032	280.413	527.63
1076.57	412.654	266.893	10.9894	207.921	289.044	561.497
1077.19	312.939	286.173	117.84	219.143	309.614	546.26
1077.8	233.338	327.224	123.533	227.921	314.335	550.124
1078.42	254.633	315.165	109.384	182.583	301.493	544.408
1079.04	418.343	315.338	271.225	167.024	300.58	563.882
1079.65	257.367	311.05	125.928	174.707	291.34	566.122
1080.27	349.347	347.044	179.769	154.611	288.671	564.61
1080.89	270.326	364.186	181.609	165.191	299.031	557.11
1081.5	244.341	383.379	187.312	158.666	284.424	567.02
1082.12	336.321	387.702	284.115	159.898	273.381	556.472
1082.74	276.3	424.528	320.912	212.983	283.822	561.354
1083.35	457.325	465.334	339.794	234.215	289.284	538.345
1083.97	426.304	511.852	366.591	253.412	274.02	527.166
1084.59	344.284	470.441	311.377	252.178	265.349	557.103
1085.2	416.309	491.548	314.259	257.461	272.492	569.6
1085.82	489.278	504.216	294.056	228.945	276.141	572.437
1086.44	546.258	522.592	412.843	205.681	289.848	586.944
1087.05	689.282	523.966	299.734	221.215	320.059	591.63
1087.67	657.262	535.841	269.521	224.341	323.839	620.454
1088.28	1020.29	578.248	478.413	274.16	339.271	635.4
1088.9	998.266	724.06	486.2	341.995	333.445	641.634
1089.52	1146.24	850.11	512.997	388.772	338.04	640.15
1090.13	1264.26	983.737	547.878	456.253	330.1	681.109
1090.75	1520.24	1134.85	653.665	518.026	322.232	707.819
1091.37	1699.22	1263.21	634.462	579.332	325.676	719.079
1091.98	1631.24	1350.5	777.344	582.663	312.22	715.403
1092.6	1718.22	1437.97	1024.14	609.491	313.977	694.832
1093.21	1786.25	1463.32	1106.02	697.217	317.796	702.862
1093.83	1965.23	1461.74	1052.82	756.391	315.541	691.268
1094.44	1767.24	1490.45	1107.7	805.394	317.646	671.878
1095.06	1682.22	1475	1169.49	820.669	318.316	671.361
1095.68	1684.2	1450.34	1228.28	855.018	301.984	677.617
1096.29	1404.23	1450.24	1417.17	901.263	293.017	681.33
1096.91	1289.21	1453.4	1392.96	897.158	289.247	693.521
1097.52	1423.23	1439.5	1437.84	879.012	292.791	675.702
1098.14	1326.21	1478.14	1301.64	833.153	297.123	676.421
1098.75	1503.22	1538.85	1404.52	792.393	309.562	694.037
1099.37	1376.2	1559.04	1352.31	796.383	320.607	704.548
1099.98	1487.23	1569.52	1341.2	772.561	311.681	729.42
1100.6	1399.21	1556.18	1196.99	795.664	320.211	729.563
1101.21	1428.23	1467.8	1167.88	823.412	314.704	741.652
1101.83	1353.21	1452.7	1408.67	892.123	322.512	754.894
1102.44	1275.23	1367.22	1357.56	939.162	318.698	784.262
1103.06	1018.21	1283.29	1512.35	963.231	321.502	788.075
1103.67	1159.23	1182.55	1387.23	1000.34	337.323	783.803
1104.29	706.211	1101.84	1469.02	1043.31	358.808	767.379
1104.9	1005.24	1018.72	1415.91	1067.99	393.386	760.059
1105.52	819.215	918.925	1409.7	1075.59	404.337	748.102
1106.13	682.239	808.725	1411.58	1077.75	408.251	743.561
1106.75	774.209	717.989	1368.38	1069.9	417.441	736.783
1107.36	605.234	685.555	1389.26	1052.65	410.316	758.155
1107.98	639.213	704.975	1424.06	1008.37	416.711	762.147
1108.59	627.238	690.921	1375.94	964.322	406.54	757.881
1109.21	583.217	738.766	1309.73	938.957	400.401	783.541
1109.82	454.242	746.837	1312.62	915.753	409.56	782.292
1110.44	617.222	777.53	1245.41	899.252	412.75	770.217
1111.05	448.236	768.956	1439.3	930.122	415.141	787.486
1111.67	478.216	750.048	1467.09	930.218	413.609	787.726
1112.28	437.24	702.549	1411.98	949.308	411.959	792.7
1112.89	608.264	679.626	1416.86	944.154	417.306	818.025
1113.51	504.244	708.751	1391.65	969.552	418.954	820.777
1114.12	454.269	696.119	1377.54	1001.01	413.662	848.922
1114.74	348.248	708.962	1365.32	1014.8	436.154	858.461
1115.35	470.263	666.695	1337.22	999.479	451.486	862.396
1115.96	496.287	708.15	1524.1	966.648	463.778	849.866
1116.58	503.74	701.973	1113.89	941.765	486.284	849.138
1117.19	472.244	694.936	1075.78	934.039	488.523	865.577
1117.8	452.749	694.889	1031.66	903.906	475.95	855.893
1118.42	418.118	656.012	1168.45	856.216	463.96	890.849
1119.03	482.623	621.769	1032.34	801.572	452.113	877.976
1119.65	440.982	628.028	885.132	798.003	432.89	881.412
1120.26	360.486	598.639	912.014	785.148	421.825	871.878
1120.87	355.991	596.285	862.906	734.541	412.145	872.898
1121.49	495.36	553.228	811.692	739.881	407.167	861.493
1122.1	420.865	597.921	738.584	765.525	417.191	848.005
1122.71	270.369	547.299	773.466	782.714	417.299	802.449
1123.33	393.729	538.853	715.253	777.676	420.717	788.149
1123.94	369.233	550.217	796.144	792.696	423.589	775.302
1124.55	449.738	561.048	846.026	743.325	422.431	769.136
1125.17	334.107	557.649	669.823	691.02	422.272	761.619
1125.78	378.611	591.837	591.704	616.862	435.057	764.616
1126.39	313.116	692.646	557.596	595.113	442.841	777.417
1127.01	392.485	775.518	474.383	503.726	455.495	762.236
1127.62	357.98	760.454	431.264	482.016	437.858	742.965
1128.23	408.484	751.398	506.156	482.9	423.736	726.792
1128.85	444.854	634.45	393.943	488.762	430.379	747.591
1129.46	555.358	551.558	198.835	513.51	419.355	766.139
1130.07	560.863	528.995	355.716	568.689	400.058	782.257
1130.68	502.367	454.5	298.608	549.246	387.704	814.656
1131.3	700.736	410.388	327.395	538.601	372.524	803.348
1131.91	680.231	434.497	361.276	538.007	362.304	825.742
1132.52	537.735	475.668	300.168	581.082	349.361	842.016
1133.13	859.24	507.343	300.049	515.137	353.725	854.986
1133.75	810.609	554.294	245.846	524.116	351.431	871.558
1134.36	919.114	612.864	308.728	535.707	356.608	883.373
1134.97	849.618	606.955	397.62	544.034	358.851	884.141
1135.59	888.988	623.51	359.406	533.933	347.653	893.801
1136.2	842.482	633.462	328.547	551.258	345.578	911.071
1136.81	1020.99	628.85	228.786	514.798	340.06	897.011
1137.42	893.491	686.166	277.015	499.67	343.36	897.559
1138.03	802.996	744.89	191.254	511.745	354.449	911.935
1138.65	996.365	726.465	240.46	517.563	350.694	895.469
1139.26	729.869	817.781	392.699	516.945	347.263	888.065
1139.87	628.374	852	272.929	545.739	338.023	845.07
1140.48	608.869	817.381	179.168	539.409	340.02	856.447
1141.09	619.373	782.04	131.397	525.953	340.533	866.445
1141.71	494.742	714.173	131.603	479.501	332.899	858.487
1142.32	529.247	703.57	159.842	472.302	316.631	889.548
1142.93	494.751	773.166	22.071	440.862	325.901	872.866
1143.54	581.256	791.631	192.31	420.895	318.879	851.335
1144.15	490.76	873.334	188.539	411.175	307.341	865.019
1144.77	437.12	955.315	275.755	401.447	304.111	869.56
1145.38	542.624	1047.04	217.984	414.917	306.637	878.867
1145.99	434.129	1080.6	208.214	422.769	306.897	875.492
1146.6	447.633	1108.04	100.072	409.82	302.943	849.42
1147.21	476.138	1162	248.525	405.069	314.328	856.669
1147.82	734.642	1215.15	160.988	403.982	306.032	830.338
1148.43	572.147	1404.75	259.442	407.737	323.251	849.873
1149.05	724.506	1555.17	182.902	408.743	310.245	851.217
1149.66	764.011	1659.41	241.355	400.428	318.416	854.593
1150.27	912.891	1842.17	430.808	380.6	320.041	854.847
1150.88	832.453	2057.25	328.272	347.624	305.291	833.565
1151.49	1053.01	2254.28	350.725	376.473	299.003	837.811
1152.1	1212.58	2459.89	238.189	371.081	286.217	825.055
1152.71	1067.13	2738.64	405.642	380.388	277.453	844.682
1153.32	1482.69	2969.13	431.105	399.435	260.447	836.084
1153.93	1770.25	3208.21	505.559	460.821	253.561	845.186
1154.54	2016.77	3431.91	617.012	509.573	244.567	868.764
1155.16	2595.86	3557.02	771.472	549.05	246.625	843.667
1155.77	3013.37	3674.85	750.925	583.537	226.423	844.588
1156.38	3706.98	3731.62	851.389	608.528	228.766	849.92
1156.99	4512.5	3767.94	857.842	658.354	231.813	836.704
1157.6	5578.11	3802.49	833.305	734.521	241.253	826.981
1158.21	6691.62	3815.09	1100.76	759.614	240.838	820.486
1158.82	7239.23	3855.61	1201.22	784.009	256.001	797.777
1159.43	7737.74	3854.55	1274.68	761.555	265.918	835.255
1160.04	8317.36	3837.08	1233.13	770.103	255.953	836.249
1160.65	8190.87	3752.62	1259.59	746.353	266.347	850.604
1161.26	7635.48	3630.46	1300.05	735.624	256.918	826.292
1161.87	6921.99	3487.66	1307.51	748.267	267.418	780.365
1162.48	6195.6	3288	1311.96	772.48	261.995	771.456
1163.09	5334.12	3015.36	1577.43	806.966	255.148	752.735
1163.7	4247.73	2799.74	1572.88	842.828	264.228	744.373
1164.31	3183.24	2548.75	1679.33	851.969	257.62	735.176
1164.92	2619.85	2334.03	1699.8	835.725	255.091	724.084
1165.53	2053.36	2132.88	1597.25	819.221	251.551	717.091
1166.14	1414.98	1955.02	1570.71	820.894	239.559	717.123
1166.75	1208.5	1800.73	1501.17	796.561	225	698.826
1167.36	838.06	1662.13	1472.63	780.262	207.804	683.374
1167.97	626.622	1542.82	1532.08	756.921	203.811	659.262
1168.58	464.184	1466.42	1494.54	735.621	212.003	664.137
1169.19	410.746	1346	1375	717.784	207.809	642.792
1169.8	293.298	1265.15	1565.45	729.237	214.137	628.432
1170.41	325.86	1222.94	1451.92	734.242	210.9	608.282
1171.02	253.422	1160.97	1709.37	748.368	228.084	601.594
1171.63	436.984	1069.7	1536.83	794.374	232.517	650.222
1172.24	306.546	1000.03	1547.29	799.004	238.188	640.391
1172.85	342.388	906.584	1445.75	776.628	250.843	638.579
1173.46	579.878	827.072	1331.2	759.535	260.527	645.903
1174.07	524.378	765.922	1218.66	752.148	270.145	649.468
1174.68	356.879	691.324	1350.12	766.168	272.974	674.174
1175.29	133.379	610.397	1444.57	763.285	281.668	660.812
1175.89	146.637	564.905	1450.04	783.708	296.927	656.206
1176.5	142.138	602.109	1411.49	797.96	297.908	655.218
1177.11	252.638	600.627	1347.96	818.698	313.881	629.397
1177.72	203.128	565.797	1387.41	845.574	308.285	602.774
1178.33	189.629	523.916	1397.86	815.701	284.637	603.412
1178.94	303.129	498.572	1261.33	801.045	274.918	585.426
1179.55	227.629	471.041	1324.78	817.893	260.356	583.423
1180.16	470.129	516.68	1300.24	863.428	265.942	564.809
1180.76	436.388	503.535	1497.7	883.983	248.88	573.313
1181.37	728.888	556.729	1375.16	879.862	242.203	542.716
1181.98	624.696	682.607	1542.62	894.094	241.161	542.172
1182.59	708.437	879.542	1668.07	896.124	233.594	538.211
1183.2	919.177	1014.5	1583.53	918.795	217.202	559.584
1183.81	1177.92	1140.46	1825.99	973.986	212.792	580.898
1184.42	1279.66	1299.68	1924.45	1000.05	193.354	573.031
1185.02	1621.26	1497.47	1953.91	1072.11	182.917	570.49
1185.63	1996.95	1620	2253.37	1168.28	185.725	588.211
1186.24	2355.74	1767.4	2434.82	1241.16	182.082	585.625
1186.85	2886.44	1846.55	2425.28	1270.41	183.374	563.424
1187.46	3331.23	1971.86	2197.74	1290.38	191.073	525.76
1188.07	3926.92	2071.82	2326.19	1289.66	214.671	520.527
1188.67	4833.54	2164.51	2116.66	1238.96	230.131	513.94
1189.28	5477.23	2184.7	1995.11	1160.15	247.912	509.186
1189.89	6790.02	2175.71	1929.58	1101.21	246.101	501.011
1190.5	8220.71	2174.76	1816.03	989.421	243.228	505.784
1191.11	9653.5	2199.1	1561.49	869.361	254.514	500.577
1191.71	11394	2228.28	1394.95	761.885	252.039	502.97
1192.32	12990.8	2280.99	1031.4	645.275	239.789	494.048
1192.93	14531.5	2325.62	977.867	554.72	218.317	505.403
1193.54	15152.2	2387.32	1035.32	502.93	204.235	508.323
1194.14	15117.8	2335.03	949.787	502.4	202.099	524.231
1194.75	14065.5	2263.23	977.241	503.034	188.549	526.588
1195.36	12206.3	2093.05	881.704	546.709	175.6	530.764
1195.97	9717	1832.74	1068.16	624.503	184.084	518.147
1196.57	7687.63	1654.08	1147.61	667.545	175.842	489.635
1197.18	5638.32	1460.95	1223.08	686.145	184.809	463.464
1197.79	4280.11	1409.3	1264.53	756.047	190.392	475.818
1198.4	3779.8	1393.72	1459.99	784.108	194.52	469.351
1199	3223.42	1434.57	1460.45	781.996	199.863	448.703
1199.61	3176.11	1528.14	1441.91	808.224	215.406	439.838
1200.22	3761.9	1601.37	1657.37	833.648	239.571	445.18
1200.83	4088.59	1751.8	1764.82	814.602	249.173	454.979
1201.43	4649.22	1769.48	1695.29	821.419	254.219	440.705
1202.04	5266.91	1838.58	1689.74	820.159	253.179	417.389
1202.65	4936.7	1878.16	1691.2	805.08	250.471	423.799
1203.25	4595.23	1778.15	1827.66	794.173	252.158	414.491
1203.86	3951.02	1746.01	1580.12	814.614	243.659	421.193
1204.47	3295.71	1626.16	1546.58	832.098	224.611	415.225
1205.07	2510.34	1511.61	1425.04	828.271	223.558	419.981
1205.68	2002.03	1322.21	1418.5	818.257	220.532	421.4
1206.29	1641.79	1133.4	1410.95	754.961	232.827	428.049
1206.89	1180.35	966.732	1042.42	661.822	231.519	428.698
1207.5	996.093	766.549	1052.87	584.001	229.807	429.761
1208.11	879.834	637.559	804.335	498.437	234.049	419.944
1208.71	606.41	513.198	752.792	405.458	231.392	418.618
1209.32	483.151	394.135	652.255	345.506	229.862	411.908
1209.93	354.891	352.252	422.709	331.639	226.095	410.28
1210.53	300.468	385.553	485.165	378.111	231.441	409.404
1211.14	363.198	427.404	487.629	375.052	239.289	397.149
1211.74	401.775	405.887	403.085	353.522	242.953	382.155
1212.35	421.515	412.022	427.549	360.21	243.714	370.05
1212.96	362.324	398.252	418.002	356.629	238.362	365.33
1213.56	302.322	384.869	359.469	331.548	247.259	379.435
1214.17	344.391	380.984	397.922	287.108	243.969	374.502
1214.78	483.46	381.653	441.376	249.986	238.408	392.313
1215.38	598.447	345.462	310.842	206.218	228.262	395.122
1215.99	750.516	330.879	381.296	190.159	228.635	430.851
1216.59	809.514	360.788	444.214	155.419	217.493	429.848
1217.2	1083.58	351.895	242.284	102.121	203.615	447.303
1217.8	1266.58	365.127	168.34	105.087	197.994	441.018
1218.41	1317.65	368.975	213.41	145.528	198.809	425.846
1219.02	1814.72	435.256	354.479	187.583	190.371	435.432
1219.62	1885.68	463.608	155.535	240.454	180.13	421.458
1220.23	1927.79	525.458	253.605	268.566	181.187	399.91
1220.83	2113.74	546.799	372.661	371.178	174.583	387.876
1221.44	2180.86	552.169	234.731	384.761	184.03	354.69
1222.04	2192.81	513.61	184.787	371.875	200.631	348.401
1222.65	2119.93	456.327	215.857	366.165	214.174	354.064
1223.25	2025.88	415.484	147.913	333.562	228.219	343.328
1223.86	2094.99	439.547	178.982	315.329	254.275	334.357
1224.46	2300.94	486.339	252.029	296.293	279.405	358.004
1225.07	2575.06	528.762	242.108	296.644	294.586	333.462
1225.67	2835.01	586.092	308.154	294.702	319.023	362.343
1226.28	3154.13	663.6	337.234	289.936	325.423	354.027
1226.88	3610.08	759.331	366.923	342.473	327.521	401.031
1227.49	3576.19	849.336	290.591	358.465	331.591	424.208
1228.09	3832.14	907.221	560.135	392.869	344.481	445.124
1228.7	3785.26	974.858	609.794	435.025	348.556	473.138
1229.3	3386.21	1022.05	658.348	437.766	350.548	469.971
1229.91	3171.33	1113.63	649.006	435.238	372.264	461.058
1230.51	2983.27	1148.66	794.56	431.343	381.485	460.664
1231.12	2610.39	1064.34	698.219	447.814	381.158	464.472
1231.72	2026.34	1068.23	832.773	457.442	376.613	452.397
1232.33	1759.41	1024.5	849.431	470.423	381.439	461.011
1232.93	1714.41	1026.65	940.975	466.932	391.782	482.777
1233.54	1554.48	1068.05	1024.64	519.892	408.215	489.653
1234.14	1265.47	1123.11	1083.19	570.727	413.284	492.674
1234.74	966.472	1187.86	1178.74	597.556	412.901	518.044
1235.35	1218.54	1280.05	1322.4	637.693	418.097	549.894
1235.95	1052.53	1384.5	1341.95	669.737	428.211	569.281
1236.56	1116.6	1457.92	1392.61	696.04	405.825	577.883
1237.16	970.595	1542.46	1420.17	733.694	395.249	543.249
1237.77	937.664	1605.41	1400.83	761.494	401.697	569.126
1238.37	876.662	1616.35	1384.37	782.779	398.237	554.113
1238.97	964.66	1644.55	1422.92	778.111	390.361	549.699
1239.58	966.729	1662.52	1408.58	801.593	384.951	525.595
1240.18	855.716	1625.14	1426.14	793.876	376.614	508.524
1240.79	681.785	1539.05	1219.79	766.233	369.781	500.279
1241.39	784.783	1442.23	1315.35	716.336	367.227	471.132
1241.99	877.781	1321.15	1108.89	641.898	338.541	482.628
1242.6	575.849	1229.85	1159.55	583.223	313.254	473.241
1243.2	737.847	1146.82	1044.11	514.715	288.832	477.061
1243.8	663.845	1027.47	750.649	469.172	283.148	471.48
1244.41	502.904	948.411	717.318	455.738	262.2	443.747
1245.01	741.902	896.935	773.862	438.218	257.262	442.267
1245.61	476.9	893.806	647.415	453.5	248.377	453.888
1246.22	399.968	825.633	610.074	420.722	225.96	465.124
1246.82	722.966	770.919	470.618	420.868	210.735	483.951
1247.42	471.964	757.371	513.172	377.71	204.924	504.291
1248.03	398.033	743.362	384.831	346.103	202.708	516.598
1248.63	401.021	718.083	340.385	359.326	194.824	520.198
1249.23	437.019	658.161	415.928	353.552	211.316	492.534
1249.84	493.087	665.046	468.597	337.561	231.998	494.716
1250.44	551.085	617.685	389.141	332.414	237.723	454.075
1251.04	390.083	623.632	427.685	280.415	235.867	457.369
1251.65	262.152	577.054	356.354	265.664	233.74	454.843
1252.25	365.15	515.942	290.897	194.457	229.401	467.004
1252.85	618.137	498.289	234.451	194.785	219.464	481.173
1253.45	264.267	517.066	287.995	185.053	222.882	496.608
1254.06	504.41	471.415	266.664	197.039	192.957	520.827
1254.66	414.661	473.164	356.208	245.613	186.046	512.439
1255.26	236.912	483.232	297.762	245.257	182.032	507.511
1255.87	421.055	548.905	389.42	225.221	189.537	490.223
1256.47	495.296	542.631	321.964	218.267	164.129	482.857
1257.07	454.547	619.556	401.361	207.104	167.643	494.242
1257.67	571.798	610.872	236.598	238.639	174.952	506.709
1258.28	562.941	646.693	365.805	255.18	161.445	518.806
1258.88	537.192	678.829	449.042	293.872	168.453	506.266
1259.48	382.443	733.522	410.289	341.184	185.674	535.347
1260.08	529.694	743.935	343.525	383.577	192.079	528.838
1260.68	367.935	758.853	464.762	415.052	196.171	522.869
1261.29	612.078	669.273	254.969	391.136	211.822	494.113
1261.89	555.329	661.318	324.206	354.754	220.227	527.164
1262.49	478.58	620.561	329.453	350.722	215.925	520.158
1263.09	517.831	651.802	264.689	343.103	211.662	549.667
1263.7	573.973	667.976	420.896	338.263	222.438	570.564
1264.3	750.224	729.198	557.714	333.656	223.705	598.64
1264.9	571.465	828.725	380.141	342.427	212.826	602.835
1265.5	498.717	923.367	555.578	331.124	219.634	581.896
1266.1	519.968	969.502	444.005	330.096	216.552	589.811
1266.7	659.219	927.832	386.443	325.824	223.385	589.976
1267.31	641.361	879.781	453.816	304.662	233.917	581.449
1267.91	657.612	867.868	364.253	283.87	236.17	619.588
1268.51	617.863	831.397	227.68	290.275	239.308	628.565
1269.11	803.105	815.927	356.117	322.497	247.826	633.174
1269.71	704.356	786.586	408.544	336.079	257.934	649.935
1270.31	627.607	795.247	486.971	336.343	261.91	652.295
1270.92	881.749	830.723	581.354	364.542	281.244	647.601
1271.52	810	840.111	515.782	352.949	314.595	687.537
1272.12	1009.25	876.465	529.219	403.63	324.892	672.906
1272.72	878.502	889.481	589.646	429.815	333.219	718.811
1273.32	1037.74	980.896	520.083	420.192	344.292	727.851
1273.92	927.995	994.311	507.51	419.148	353.374	757.818
1274.52	1058.25	995.126	568.937	432.031	345.956	770.781
1275.12	706.497	975.29	571.374	478.603	347.076	788.607
1275.72	762.748	925.464	565.801	500.907	351.872	802.615
1276.33	717.89	942.061	731.184	490.178	350.334	797.197
1276.93	926.141	1027.9	643.612	485.937	333.423	784.711
1277.53	867.383	1006.15	684.049	487.076	346.867	782.215
1278.13	812.634	1037.62	548.476	527.415	357.339	805.773
1278.73	804.885	1030.87	724.903	521.064	370.96	802.037
1279.33	803.136	1077.53	675.34	513.928	377.181	795.254
1279.93	914.387	1031.09	533.767	494.508	379.839	837.383
1280.53	797.638	985.498	645.204	471.549	389.315	828.102
1281.13	845.879	934.001	656.631	495.394	387.03	828.768
1281.73	800.13	919.197	640.068	523.457	391.053	817.109
1282.33	708.381	968.548	654.495	517.852	403.543	810.842
1282.93	706.632	1023.78	568.922	486.219	409.449	830.926
1283.53	783.883	985.729	569.36	494.753	413.779	854.955
1284.13	792.134	993.683	644.787	485.597	398.157	834.664
1284.73	783.385	930.593	616.224	451.074	395.278	839.946
1285.33	632.636	894.235	474.651	417.045	386.259	843.155
1285.94	727.769	824.432	567.034	378.217	382.283	831.329
1286.54	722.02	773.856	566.461	324.991	360.453	843.727
1287.13	597.379	716.811	491.952	330.851	360.018	831.247
1287.73	514.63	752.903	437.379	308.1	364.67	842.082
1288.34	568.773	782.064	526.752	321.096	364.625	841.328
1288.94	823.024	790.436	493.19	349.362	373.015	857.13
1289.54	676.265	819.616	650.617	409.87	400.381	900.318
1290.13	603.624	856.436	637.108	441.267	414.496	906.07
1290.73	560.876	842.433	501.535	447.215	440.656	931.383
1291.33	405.127	815.165	526.972	461.211	445.274	983.993
1291.93	558.378	769.844	623.399	478.882	464.374	1003.33
1292.53	656.629	740.243	648.826	472.049	480.423	1010.98
1293.13	583.88	732.097	515.263	465.9	488.381	1037.66
1293.73	462.121	733.988	441.69	441.762	498.033	1052.94
1294.33	466.372	730.932	580.127	457.472	503.177	1079.74
1294.93	613.623	709.324	574.554	450.852	505.832	1105.69
1295.53	625.874	716.349	595.991	431.453	505.605	1111.55
1296.13	574.125	718.511	619.419	408.009	518.441	1091.35
1296.73	519.376	756.262	498.846	376.052	535.594	1070.68
1297.33	562.627	731.383	536.283	387.76	538.078	1081.4
1297.93	416.868	726.297	444.71	389.171	535.449	1047.74
1298.53	519.119	719.347	462.147	387.813	531.625	1049.21
1299.13	466.37	704.734	597.574	380.6	533.986	1025.53
1299.73	329.621	619.345	512.011	393.594	548.412	1036.62
1300.33	305.872	582.763	522.438	420.278	554.123	1035.16
1300.92	352.232	536.92	455.919	407.953	562.835	1060.47
1301.52	399.483	476.692	498.356	405.348	548.828	1097.72
1302.12	363.724	442.845	622.783	400.954	551.156	1102.69
1302.72	299.975	509.719	649.22	409.24	565.199	1138.49
1303.32	491.226	555.528	668.648	444.522	564.547	1164.85
1303.92	304.477	599.449	642.085	456.46	578.67	1145.53
1304.52	360.728	665.589	599.512	478.21	581.226	1178.76
1305.12	514.01	645.6	668.949	460.92	579.856	1191.07
1305.71	427.099	630.329	636.43	434.525	577.449	1208.07
1306.31	359.134	635.989	628.857	400.187	579.331	1214.66
1306.91	338.178	620.443	800.294	369.766	588.445	1224.78
1307.51	520.222	602.975	748.721	340.84	591.31	1211.44
1308.11	524.267	621.539	620.158	296.755	600.522	1211.26
1308.71	551.311	679.835	693.585	278.877	596.509	1220.53
1309.3	436.4	755.504	763.076	278.989	590.087	1227.82
1309.9	519.435	811.923	640.503	281.569	571.117	1231.57
1310.5	496.479	897.794	709.93	315.99	565.208	1244.83
1311.1	747.523	857.827	788.368	342.585	562.107	1226.8
1311.7	628.567	925.523	844.795	422.642	566.451	1244.28
1312.29	793.657	981.014	823.286	485.251	565.641	1270.19
1312.89	961.701	1074.72	929.713	564.398	557.42	1297.39
1313.49	1021.75	1129.48	856.15	600.045	559.754	1328.86
1314.09	1457.78	1246.06	892.577	598.52	573.345	1343.04
1314.69	1877.82	1300.18	898.004	579.775	591.928	1360.18
1315.28	2132.96	1373.75	848.495	544.074	603.325	1363.94
1315.88	2504.96	1343.74	582.922	481.653	609.058	1360.46
1316.48	2177.95	1263.66	593.359	454.681	612.035	1376.94
1317.08	1835.05	1114.66	542.786	451.316	632.302	1375.42
1317.68	1396.09	980.605	623.223	456.379	630.489	1387.96
1318.27	1088.17	855.951	432.704	413.824	633.458	1389.63
1318.87	894.214	759.717	477.141	382.949	643.543	1421.55
1319.47	718.258	643.329	282.569	351.672	652.609	1430.84
1320.07	669.303	620.057	245.996	327.446	649.773	1449.31
1320.66	516.392	600.401	334.487	313.099	637.99	1483.15
1321.26	424.436	652.931	255.914	330.705	631.279	1471.89
1321.86	489.481	668.555	290.351	321.063	620.59	1472.99
1322.45	477.56	723.472	441.832	350.975	616.289	1465.33
1323.05	417.604	681.534	346.269	365.152	607.581	1444.84
1323.65	441.649	651.656	363.995	355.369	590.329	1456.98
1324.25	472.693	625.085	417.731	348.57	589.28	1460.85
1324.84	631.782	577.805	233.525	353.371	587.779	1475.04
1325.44	481.827	547.943	455.261	360.951	587.013	1495.88
1326.04	478.871	565.319	185.007	365.222	585.685	1495.35
1326.63	600.95	626.674	264.791	380.009	605.297	1500.83
1327.23	463.995	654.608	407.537	385.418	606.303	1502.67
1327.83	419.039	745.135	381.273	364.421	600.235	1491.98
1328.42	498.128	817.37	315.058	385.931	603.317	1513.56
1329.02	557.173	801.636	347.803	364.885	607.16	1510.93
1329.62	653.882	850.326	516.539	379.579	600.547	1520.94
1330.21	570.098	869.78	356.334	390.45	610.118	1532.18
1330.81	524.247	842.637	258.07	384.181	626.049	1549.74
1331.41	523.395	755.274	267.815	399.928	634.001	1559.3
1332	677.621	705.599	284.6	425.717	628.373	1550.79
1332.6	611.77	671.206	330.336	433.512	635.825	1555.76
1333.2	498.919	633.923	266.082	377.866	633.544	1523.65
1333.79	438.144	656.306	253.866	349.217	626.212	1530.37
1334.39	458.293	682.195	354.612	308.479	618.422	1533.06
1334.98	305.509	697.3	209.397	281.667	617.334	1524.03
1335.58	495.658	752.357	299.142	245.354	618.034	1517.26
1336.18	474.806	809.255	205.878	225.384	647.445	1521.93
1336.77	278.032	826.626	333.673	191.639	653.607	1547.37
1337.37	489.816	806.222	152.409	234.513	648.635	1559.15
1337.96	569.823	831.255	158.193	304.542	654.41	1566.04
1338.56	514.621	893.668	234.939	356.806	675.371	1561.37
1339.16	694.429	927.571	371.675	359.276	672.181	1552.51
1339.75	527.436	908.181	313.379	395.749	668.36	1530.97
1340.35	681.244	888.933	375.616	381.208	677.509	1531.63
1340.94	852.251	855.91	270.92	363.106	677.492	1509.31
1341.54	815.059	830.58	335.156	288.737	684.117	1499.15
1342.13	870.066	873.29	359.45	258.734	687.625	1517.24
1342.73	1126.86	904.888	313.696	223.496	686.147	1521.28
1343.33	1214.67	965.408	258.933	251.233	680.105	1534.11
1343.92	1274.7	994.977	397.237	309.422	677.291	1535.58
1344.52	1428.46	1057.4	371.473	372.22	685.499	1547.14
1345.11	1479.51	1053.18	403.777	421.08	669.176	1537.48
1345.71	1146.3	1015.61	510.013	470.279	664.39	1561.52
1346.3	1044.31	978.585	344.307	472.882	677.11	1577.09
1346.9	947.108	949.437	359.554	442.804	691.172	1561.77
1347.49	729.115	942.773	340.847	416.437	692.44	1555.32
1348.09	875.923	973.212	428.094	412.662	696.837	1574.14
1348.68	744.93	948.104	564.387	386.212	694.493	1564.45
1349.28	575.739	1013.08	313.634	354.802	683.82	1569.02
1349.87	654.746	1058.94	504.928	361.685	692.688	1557.53
1350.47	536.554	1147.96	548.174	378.197	727.792	1538.67
1351.06	433.551	1215.1	497.468	405.003	727.556	1509.6
1351.66	544.359	1262.65	498.704	419.064	731.718	1494.65
1352.25	456.366	1278.89	626.008	427.127	738.075	1471.07
1352.85	594.174	1328.35	678.245	467.841	736.202	1453.13
1353.44	417.181	1351.92	682.548	505.792	733.266	1428.52
1354.04	544.989	1367.42	695.785	565.192	739.143	1420.88
1354.63	367.996	1380.28	702.088	565.709	730.283	1411.24
1355.23	226.795	1385.57	722.325	554.636	711.33	1424.85
1355.82	512.802	1405.63	780.619	578.633	717.403	1435.07
1356.41	555.809	1444.78	639.922	574.02	715.445	1448.19
1357.01	570.617	1465.77	714.159	590.506	706.483	1464.81
1357.6	460.219	1469.49	802.462	582.028	700.681	1466.72
1358.2	444.721	1484.93	946.699	580.343	688.625	1487.95
1358.79	607.183	1521.62	932.003	604.459	679.958	1480.19
1359.39	511.684	1545	1010.24	640.107	670.352	1479.47
1359.98	638.156	1643.37	992.533	698.741	650.465	1520.62
1360.57	564.628	1726.14	1178.84	722.513	648.275	1525.84
1361.17	640.129	1741.58	1162.07	720.306	632.397	1533.79
1361.76	799.601	1920.56	1191.38	765.373	641.786	1532.51
1362.36	751.102	2088.03	1339.61	785.643	648.825	1505.19
1362.95	732.564	2238.31	1298.92	826.265	627.363	1461.12
1363.55	1030.09	2343.15	1421.15	868.272	640.432	1450.12
1364.14	860.537	2436.7	1548.45	898.716	644.694	1432.03
1364.73	1073.03	2521.74	1674.75	908.09	654.106	1401.1
1365.33	1368.48	2610.26	1829.99	963.858	647.386	1361.3
1365.92	1423	2678.61	2109.29	1009.78	668.264	1344.24
1366.51	1294.42	2761.22	2060.58	1051.01	673.034	1362.19
1367.11	1544.98	2878.99	2355.83	1130.26	686.806	1382.06
1367.7	1733.4	3153.44	2348.12	1222.8	726.59	1388.89
1368.29	1845.92	3442.49	2625.43	1322.62	733.777	1408.93
1368.89	2279.37	3728.34	2856.66	1422.84	756.208	1413.94
1369.48	2369.89	4016.91	3022.96	1562.36	764.683	1397.91
1370.07	2575.31	4298.84	3400.26	1660.79	783.823	1412.11
1370.67	2841.87	4642.6	3604.5	1729.53	798.284	1419.51
1371.26	3333.29	4899.51	3827.8	1819.69	791.185	1426.9
1371.85	3563.81	5165.72	4176.1	1873.45	774.321	1442.06
1372.45	4161.26	5410.81	4491.34	1960.9	773.219	1397.87
1373.04	4867.78	5693.48	4458.64	2001.01	764.645	1400.78
1373.63	5232.21	5945	4602.93	2045.64	753.535	1386.35
1374.23	5265.76	6082.82	4815.21	2100.11	746.851	1347.43
1374.82	4976.18	6124.17	4615.47	2129.97	747.581	1348.67
1375.41	4896.7	6066.75	4926.77	2193.58	745.791	1350.08
1376.01	4228.15	5938.02	4765.05	2220.72	722.656	1343.6
1376.6	3865.67	5705.95	4653.28	2215.3	712.309	1321.23
1377.19	3116.1	5378.34	4329.61	2190.3	694.208	1302.74
1377.78	2907.52	5130.09	4109.9	2118.03	707.349	1310.41
1378.38	2636.07	4818.65	4155.15	2037.75	697.669	1278.74
1378.97	2602.49	4532.52	3762.44	1863.67	706.959	1260.49
1379.56	2677.01	4240.14	3617.74	1744.41	702.074	1215.41
1380.15	2383.43	3954.73	3257.04	1577.23	689.798	1182.68
1380.75	2682.99	3686.64	2888.29	1423.16	698.901	1155.76
1381.34	2766.41	3424.59	2703.58	1270.16	685.686	1115.42
1381.93	2994.93	3139.65	2378.88	1124.07	673.871	1089.51
1382.52	3409.35	2898.88	1915.18	1004.61	645.336	1082.51
1383.12	3414.9	2694.61	1912.41	914.972	622.844	1034.65
1383.71	3417.33	2475.34	1686.72	857.603	601.38	987.193
1384.3	3375.85	2231.51	1442.01	798.903	581.13	961.812
1384.89	3070.27	1960.58	1363.31	740.179	570.062	962.819
1385.48	2529.79	1776.91	1043.61	716.144	569.239	908.948
1386.08	1853.24	1628.87	950.854	683.039	563.315	896.968
1386.67	1674.76	1442.47	839.147	645.698	538.811	898.699
1387.26	1360.19	1264.6	650.441	599.938	512.878	882.708
1387.85	1153.71	1083.64	689.744	575.002	490.352	879.637
1388.44	953.15	1002.17	564.038	536.262	470.097	899.257
1389.04	813.651	876.508	490.285	494.489	466.232	885.432
1389.63	681.123	743.732	367.578	453.47	457.481	890.863
1390.22	724.595	703.614	503.882	378.741	444.456	859.19
1390.81	684.067	671.994	411.176	318.327	438.972	862.48
1391.4	481.529	697.133	288.469	280.812	420.721	855.619
1391.99	574.001	746.772	211.773	231.481	411.884	848.684
1392.59	499.503	737.976	162.009	178.491	392.857	862.267
1393.18	641.975	704.525	337.313	177.16	362.795	868.098
1393.77	579.447	640.504	378.607	204.961	342.016	863.128
1394.36	605.919	513.081	284.91	215.502	332.078	859.361
1394.95	718.391	467.881	225.204	241.707	316.785	849.806
1395.54	535.853	469.379	349.497	256.684	302.797	829.437
1396.13	644.325	460.718	275.801	266.948	299.595	810.955
1396.73	564.826	481.801	339.685	312.925	298.309	786.148
1397.32	542.298	515.883	323.355	319.397	294.208	754.741
1397.91	417.77	595.527	184.015	305.3	273.767	739.341
1398.5	606.242	599.11	334.685	238.74	245.591	726.379
1399.09	713.732	568.909	163.345	245.921	229.045	719.116
1399.68	551.137	516.269	187.015	240.356	215.367	694.296
1400.27	515.553	451.906	171.675	213.532	221.968	662.451
1400.86	596.969	439.954	246.335	222.622	229.501	633.194
1401.45	631.385	465.862	285.005	220.432	229.304	623.515
1402.04	739.8	454.941	501.665	251.915	238.033	582.996
1402.63	739.216	498.843	429.335	313.872	233.532	568.197
1403.23	510.355	532.07	450.995	338.226	233.732	540.918
1403.82	681.76	618.972	471.665	393.093	235.198	518.16
1404.41	673.176	685.748	550.325	417.918	239.625	540.397
1405	738.592	704.402	427.985	482.665	252.984	539.452
1405.59	605.008	806.293	511.655	506.651	266.062	524.165
1406.18	520.423	898.866	529.315	494.058	280.731	522.183
1406.77	655.839	885.573	539.985	497.457	287.458	520.245
1407.36	621.255	947.447	666.645	479.911	299.107	506.684
1407.95	574.66	951.159	650.315	458.286	312.329	516.111
1408.54	457.076	948.326	615.975	449.791	309.019	519.532
1409.13	671.492	935.32	753.645	436.046	307.407	510.968
1409.72	687.908	944.55	613.305	418.986	301.26	496.429
1410.31	760.303	955.651	700.965	420.117	275.378	513.864
1410.9	846.769	951.49	808.635	471.021	259.794	500.848
1411.49	912.135	1052.77	604.295	511.295	260.092	451.625
1412.08	895.6	1081.66	650.965	508.98	254.096	430.594
1412.67	870.966	1049.11	617.625	508.848	240.682	443.16
1413.26	1021.43	1045.96	686.295	527.609	248.479	425.751
1413.85	797.798	969.171	591.955	517.471	229.486	396.909
1414.44	764.263	902.83	474.615	488.753	235.526	411.334
1415.03	923.629	832.903	491.285	403.377	235.19	413.756
1415.62	854.095	828.79	481.945	314.636	248.706	430.659
1416.21	770.46	805.826	461.615	285.589	260.948	451.032
1416.8	756.926	777.795	398.275	281.578	269.915	443.593
1417.39	789.292	806.366	204.945	255.664	278.591	425.375
1417.98	531.658	779.18	286.605	235.034	310.792	418.024
1418.56	640.4	722.347	261.265	241.444	339.257	430.645
1419.15	769.766	657.275	185.935	285.865	377.246	428.213
1419.74	460.222	530.101	107.595	306.812	417.664	429.361
1420.33	603.597	423.661	199.265	276.104	457.814	418.255
1420.92	403.053	376.688	74.9252	241.563	522.395	400.96
1421.51	588.429	418.445	128.595	237.136	565.703	395.317
1422.1	469.894	371.238	162.255	222.86	615.747	397.205
1422.69	389.3	404.754	149.915	244.368	665.638	357.401
1423.28	415.726	486.348	106.585	250.913	720.374	335.615
1423.87	365.092	469.42	9.24522	289.793	760.8	347.432
1424.46	451.557	440.636	244.517	329.355	820.889	350.88
1425.05	599.923	435.555	39.0716	357.493	865.425	336.335
1425.63	620.665	424.529	154.689	385.188	893.189	328.383
1426.22	648.031	409.893	200.243	372.083	921.959	352.43
1426.81	776.497	446.319	170.808	387.621	924.302	336.249
1427.4	931.2	464.425	169.362	358.762	940.397	340.396
1427.99	1008.56	480.818	172.917	284.742	925.844	341.751
1428.58	892.815	523.844	133.481	279.157	914.28	365.674
1429.17	1312.17	606.197	269.036	247.243	905.675	364.818
1429.75	1427.49	616.026	301.653	257.682	896.839	362.727
1430.34	1566.85	629.619	227.208	271.216	873.883	378.685
1430.93	1514.1	684.479	261.772	279.902	846.562	378.812
1431.52	1617.46	799.278	241.327	316.493	831.278	369.068
1432.11	1730.72	806.063	272.881	362.619	818.634	367.187
1432.7	1757.08	851.988	520.446	395.653	800.6	386.012
1433.28	2009.39	880.562	537.053	389.487	774.306	414.476
1433.87	2167.75	951.135	566.617	343.31	754.378	414.012
1434.46	2574.01	1000.89	838.172	415.553	733.392	410.634
1435.05	2947.36	1144.23	767.736	457.373	725.04	426.029
1435.64	3094.62	1288.21	846.291	493.613	720.767	416.019
1436.22	3612.04	1448.19	1091.9	569.072	720.481	396.766
1436.81	4654.29	1652.54	1199.46	610.694	699.001	406.564
1437.4	5286.65	1872.85	1306.02	664.109	702.04	393.776
1437.99	6055.91	2017.4	1304.58	714.251	708.498	398.816
1438.58	7170.17	2259.75	1392.14	768.91	722.272	380.3
1439.16	8224.58	2437.24	1615.75	837.618	735.127	411.86
1439.75	9796.84	2663.69	1666.31	877.082	735.016	418.788
1440.34	11343.2	2930.02	1887.87	1013.36	727.925	443.471
1440.93	13171.5	3240.71	2305.43	1082.55	746.659	420.579
1441.51	15011.9	3650.96	2376.03	1199.95	765.24	402.604
1442.1	17002.1	4076.96	2780.6	1313.28	780.281	405.938
1442.69	19438.5	4566.77	3040.15	1413.11	794.46	382.63
1443.28	22118.7	5096.63	3388.72	1497.77	811.21	352.239
1443.86	24397.2	5596.01	3690.32	1604.13	807.881	366.303
1444.45	25730.4	6123.17	3896.89	1740.66	802.524	385.468
1445.04	27602.8	6531.18	4107.44	1879.04	798.333	379.435
1445.63	28258	6902.17	4553.05	1993.05	790.485	368.03
1446.21	27832.4	7243.99	4867.6	2149.41	783.61	351.302
1446.8	26532.7	7435.47	5137.19	2309.25	767.373	336.219
1447.39	24436.1	7598.47	5478.68	2506.8	757.27	335.137
1447.97	21479.4	7618.49	5644.33	2651.15	724.085	354.009
1448.56	19138.7	7555.86	5673.93	2739.55	717.991	377.4
1449.15	16435	7425.06	6116.42	2802.55	705.259	379.537
1449.73	14429.4	7184.82	5816.07	2806.27	690.04	400.101
1450.32	12711.7	6904.52	5926.66	2724.3	674.44	407.078
1450.91	11341	6592.79	5674.16	2623.22	663.505	443.911
1451.49	9976.34	6253.95	5465.8	2530.72	645.851	450.788
1452.08	9221.7	5991.87	5197.4	2452.76	636.619	457.009
1452.67	8671.95	5657.5	4937.89	2365.96	652.625	446.707
1453.25	8117.37	5361.81	4726.54	2248.65	647.302	430.503
1453.84	7944.63	5099.95	4286.08	2108.83	649.347	419.617
1454.43	7723.99	4792.48	3869.65	1917.16	651.264	390.466
1455.01	7407.3	4484.49	3409.26	1720.08	640.213	387.639
1455.6	6732.66	4118.53	3156.82	1492.5	642.12	395.271
1456.19	6140.92	3759.61	2866.38	1253.1	650.095	381.709
1456.77	5590.33	3404.96	2542.99	1053.35	638.438	365.131
1457.36	4946.59	2976.15	2216.55	930.051	648.392	353.181
1457.95	4293.85	2680.44	2003.11	833.456	634.771	347.33
1458.53	3773.26	2367.8	1720.72	734.912	622.022	351.073
1459.12	3162.52	2102.39	1552.27	652.034	612.032	357.019
1459.7	2787.94	1955.42	1283.89	593.504	584.072	378.613
1460.29	2375.19	1752.58	1282.45	544.22	573.466	381.53
1460.88	2255.55	1591.81	1082.01	485.244	543.056	375.818
1461.46	1796.87	1386.48	909.617	463.407	531.652	384.911
1462.05	1685.22	1271.04	1031.18	472.748	527.773	390.645
1462.63	1732.54	1153.66	752.788	471.201	509.698	409.655
1463.22	1292.9	1044.74	835.343	470.157	495.103	414.366
1463.81	1301.16	1045.35	612.907	451.108	492.457	432.695
1464.39	1267.57	1038.86	833.515	452.315	498.029	425.94
1464.98	1492.83	1044.84	876.079	441.554	491.058	410.63
1465.56	1346.24	1087.68	729.686	433.516	499.079	427.62
1466.15	1283.5	1085.43	781.251	461.589	503.222	434.421
1466.73	1328.92	1154.59	943.858	471.026	499.789	490.59
1467.32	1471.17	1206.37	963.412	502.539	496.22	489.316
1467.9	1612.59	1292.63	1224.03	574.683	492.753	485.91
1468.49	1737.85	1440.09	1387.58	627.032	476.074	503.657
1469.07	2079.26	1692.51	1567.2	716.532	478.127	541.834
1469.66	2472.52	1986.65	1841.76	787.197	464.041	557.288
1470.24	2503.94	2249.84	1896.37	899.913	442.213	574.557
1470.83	2922.19	2499.09	2182.93	972.615	423.454	577.607
1471.41	2981.61	2719.43	2342.54	1044.23	393.627	620.472
1472	3224.87	2812.19	2450.1	1122.29	366.784	616.984
1472.58	3171.28	2896.28	2668.71	1162.36	335.821	620.458
1473.17	3225.54	2905.39	2589.27	1188.29	312.889	646.052
1473.75	2785.96	2712.29	2440.88	1168.59	281.163	660.623
1474.34	2544.21	2584.02	2316.44	1138.96	248.341	677.326
1474.92	2393.63	2474.29	2071.05	1118.36	247.756	676.45
1475.51	2182.89	2282.26	1832.61	1031.54	239.453	675.786
1476.09	2195.3	2015.65	1532.22	944.522	225.681	671.772
1476.68	2179.56	1818.03	1478.78	829.263	207.706	671.744
1477.26	1982.98	1614.66	1125.39	710.552	195.836	690.33
1477.85	2033.23	1409.06	997.948	593.957	183.62	657.333
1478.43	1917.55	1267.73	1042.56	501.814	154.577	659.852
1479.02	1732.91	1149.01	801.119	450.744	145.203	603.378
1479.6	1663.22	981.259	633.736	407.999	141.261	601.851
1480.19	1548.58	935.454	664.291	364.788	149.072	599.708
1480.77	1486.9	911.645	531.898	338.735	163.064	611.749
1481.35	1058.31	840.351	402.515	300.208	168.017	573.588
1481.94	1125.57	761.501	296.07	276.937	168.574	561.88
1482.52	923.986	748.689	183.687	277.79	183.92	553.734
1483.11	889.244	698.525	310.241	256.972	179.551	557.766
1483.69	767.659	630.886	243.859	236.732	179.672	565.614
1484.27	830.975	587.993	201.466	254.958	187.182	560.331
1484.86	591.333	534.51	133.02	250.746	197.133	600.186
1485.44	625.648	504.319	264.637	260.251	204.91	619.549
1486.03	675.006	520.733	170.765	223.345	216.405	616.565
1486.61	583.322	494.278	196.112	222.444	239.388	625.402
1487.19	459.003	472.94	126.45	207.206	244.221	633.057
1487.78	401.471	529.605	61.7581	223.166	249.499	658.815
1488.36	370.313	594.071	124.096	230.053	251.955	658.366
1488.95	475.781	654.859	323.404	234.169	261.254	662.154
1489.53	576.624	642.373	104.742	281.252	277.327	646.578
1490.11	451.367	716.222	277.079	332.356	289.08	657.913
1490.7	445.935	756.789	230.387	330.821	299.076	660.314
1491.28	565.678	773.56	397.725	386.332	309.204	656.922
1491.86	419.52	795.415	270.073	415.136	330.298	645.057
1492.45	531.988	786.206	343.371	440.519	337.066	645.295
1493.03	738.831	915.453	382.719	448.518	341.237	615.08
1493.61	794.574	1042.94	510.057	448.862	358.36	589.423
1494.2	724.142	1151.99	598.354	455.712	370.455	580.301
1494.78	850.885	1297.42	735.702	484.258	349.066	570.851
1495.36	1259.73	1375.98	726.04	543.122	366.437	587.94
1495.95	1534.2	1540.62	802.348	579.406	375.035	592.505
1496.53	2011.04	1650.99	904.686	631.026	388.841	629.211
1497.11	2443.78	1704.92	928.034	692.883	401.219	627.111
1497.69	2976.52	1813.32	968.371	753.348	409.868	631.532
1498.28	3467.09	1867.35	1202.67	775.371	409.093	643.104
1498.86	3811.83	1987.15	1164.02	776.306	414.212	625.793
1499.44	3608.68	1984.26	1173.36	777.445	406.296	665.338
1500.03	3264.15	1966.69	1198.66	789.616	400.421	675.718
1500.61	2285.99	1901.87	1206	733.57	409.375	669.868
1501.19	1841.73	1784.8	1100.35	699.012	397.701	680.279
1501.77	1346.57	1679.58	1081.69	664.816	387.569	690.209
1502.36	1297.04	1560.55	895.994	628.809	365.799	687.087
1502.94	1204.88	1424.59	944.332	567.601	359.764	650.368
1503.52	889.627	1318.54	837.67	567.853	354.657	632.197
1504.1	782.47	1169.2	729.018	559.986	344.128	617.074
1504.69	635.938	1085.54	696.316	528.714	341.52	595.233
1505.27	511.781	1009.66	516.663	533.732	332.958	553.279
1505.85	461.524	990.573	337.001	500.701	308.29	554.277
1506.43	497.366	908.218	454.349	446.755	285.528	546.731
1507.02	427.834	882.761	503.647	431.516	288.692	555.483
1507.6	526.677	879.823	435.985	450.711	283.574	582.372
1508.18	539.42	903.389	545.333	465.907	288.294	617.054
1508.76	704.263	952.991	672.671	487.842	291.753	624.687
1509.34	865.006	1062.51	545.018	524.533	279.46	635.365
1509.93	1016.57	1134.62	670.316	571.879	273.576	631.935
1510.51	1169.32	1190.25	805.664	589.597	296.083	638.863
1511.09	1249.16	1284.97	896.002	638.239	277.775	687.683
1511.67	1626.9	1356.25	908.34	643.626	273.062	677.298
1512.25	1781.74	1460.23	1329.69	684.543	278.89	687.168
1512.84	2273.21	1657.58	1340.99	762.577	267.009	711.529
1513.42	2422.06	1857.99	1605.33	859.735	272.643	735.288
1514	2737.8	2002.9	1492.67	949.503	276.021	746.961
1514.58	3049.64	2219.41	1752.02	1014.86	278.831	746.544
1515.16	3236.38	2499.79	1912.36	1061.62	281.55	739.21
1515.74	3643.23	2694.47	2072.69	1120.14	283.588	756.704
1516.32	3998.97	2853.31	2152.04	1175.36	280.803	741.6
1516.91	4560.54	3025.79	2189.34	1213.64	269.32	737.557
1517.49	4615.28	3139.46	2352.69	1184.69	259.349	738.18
1518.07	5543.02	3276.96	2318.03	1193.14	261.3	736.724
1518.65	5784.87	3377.54	2448.37	1223.77	264.239	760.358
1519.23	6307.61	3435.91	2336.71	1235.6	267.095	773.318
1519.81	6815.45	3459.13	2406.06	1224.59	265.196	783.199
1520.39	6991.19	3478.6	2265.4	1210.42	270.922	764.896
1520.97	6994.04	3453.7	2304.74	1193.43	272.542	759.532
1521.55	7377.78	3387.93	2307.08	1172.59	289.856	741.568
1522.14	6799.35	3320.28	2267.38	1176.75	303.201	723.668
1522.72	6422.09	3239.04	2101.73	1151.4	283.663	716.629
1523.3	5735.93	3059.06	2108.07	1064.86	292.161	697.41
1523.88	4933.68	2872.34	2059.41	1048.69	284.547	696.179
1524.46	4328.52	2674.55	1762.75	1006.4	269.767	691.285
1525.04	3811.26	2494.36	1724.09	962.075	274.853	685.55
1525.62	3466.11	2335.89	1423.44	873.84	288.954	679.147
1526.2	2670.85	2118.67	1445.78	786.585	285.501	667.587
1526.78	2553.69	1876.45	1267.12	705.316	293.127	651.677
1527.36	2032.43	1688.39	1258.46	650.837	305.217	662.189
1527.94	1777.28	1555.54	957.81	635.052	308.213	661.108
1528.52	1720.02	1475.62	758.148	599.312	319.455	665.456
1529.1	1324.86	1331.69	819.485	538.118	324.297	639.774
1529.68	1007.61	1190.72	628.833	525.336	323.69	636.856
1530.26	517.449	1085.31	564.171	445.726	333.977	630.222
1530.85	657.916	1030.33	446.479	410.318	336.357	631.807
1531.43	543.759	914.757	397.817	322.914	349.724	642.897
1532	470.777	849.468	344.205	245.479	358.788	652.785
1532.59	568.345	757.499	292.503	202.19	361.751	645.45
1533.17	533.088	734.888	332.84	179.871	356.926	661.405
1533.74	347.206	706.981	219.228	168.638	346.582	664.687
1534.33	370.674	751.622	356.526	138.268	336.015	689.084
1534.91	612.594	687.764	312.874	124.112	335.399	687.921
1535.48	541.316	560.874	275.252	149.163	315.69	702.424
1536.07	473.964	656.018	235.56	188.515	319.817	697.713
1536.64	485.686	663.675	190.938	267.165	322.335	688.546
1537.22	535.421	660.013	244.285	268.302	330.143	679.842
1537.8	709.056	734.517	96.6233	308.637	312.94	683.252
1538.38	1033.69	716.671	374.961	346.335	323.582	680.139
1538.96	1189.43	757.82	251.309	362.373	317.884	659.557
1539.54	1669.06	733.737	297.458	362.046	327.653	661.171
1540.12	1697.8	802.377	350.37	363.138	337.53	619.45
1540.7	2126.43	854.721	350.271	356.81	338.268	588.028
1541.28	2684.17	876.149	350.183	385.379	341.257	586.15
1541.86	2932.8	979.335	322.085	425.851	350.599	555.535
1542.44	3261.54	1042.46	308.987	418.767	367.728	538.811
1543.02	4168.17	1247.45	374.899	402.735	363.505	539.133
1543.6	4639.91	1318.26	421.8	405.06	354.94	519.033
1544.18	5455.54	1314.61	510.712	400.748	350.457	480.26
1544.76	6571.28	1416.63	375.614	420.846	359.559	491.376
1545.34	8184.91	1568.03	472.526	472.636	366.411	474.121
1545.92	10275.6	1837.65	589.428	495.564	374.028	479.348
1546.49	12433.4	2180.84	744.515	538.314	376.288	481.361
1547.07	16065.1	2604.03	989.427	591.192	354.802	517.047
1547.65	19643.7	3015.39	971.329	655.736	361.175	521.237
1548.23	23501.5	3620.49	1216.24	695.877	362.544	530.551
1548.81	25518.1	4186.72	1329.14	773.038	364.095	527.539
1549.39	26315.8	4420.23	1521.05	857.244	357.798	553.788
1549.97	24479.5	4561.11	1661.96	960.468	368.638	566.267
1550.55	20877.2	4567.89	1907.87	1051.49	367.861	575.816
1551.12	16875.9	4430.3	2368.95	1173.78	377.529	618.509
1551.7	13114.7	4161.65	2421.86	1232.34	374.04	596.072
1552.28	9814.31	3899.97	2705.77	1312.26	367.618	607.936
1552.86	7794.04	3753.72	2958.94	1372.8	365.761	611.408
1553.44	5782.68	3618.35	3204.96	1455.65	366.176	582.242
1554.02	4514.41	3676.72	3521.65	1559.55	374.635	570.312
1554.59	3594.14	3761.41	3538.89	1656.34	365.338	565.232
1555.17	3046.87	3843.58	3662.82	1789.75	362.551	533.813
1555.75	2328.51	3940.87	3776.57	1819.36	367.022	504.939
1556.33	1817.24	3907.63	3784.62	1811.38	377.347	500.029
1556.91	1727.38	3792.28	3745.66	1804.38	372.02	497.249
1557.48	1557.7	3621.23	3719.39	1712.97	354.672	487.526
1558.06	1140.53	3462.13	3349.65	1600.37	346.069	487.784
1558.64	1202.77	3290.71	3258.87	1498.53	329.793	502.325
1559.22	972.403	3088.46	3219.88	1394.39	350.091	503.267
1559.8	747.738	2861.96	2620.61	1302.36	355.883	501.281
1560.37	570.66	2653.85	2512.75	1188.69	353.496	504.74
1560.95	460.895	2462.67	2162.11	1106.59	360.973	512.717
1561.53	619.63	2246.56	1902.98	951.512	360.921	542.515
1562.11	361.466	1964.67	1749.96	856.528	359.034	548.941
1562.69	460.501	1659.22	1464.93	756.532	350.139	556.552
1563.26	557.523	1388.47	1180.14	624.25	346.129	564.34
1563.84	558.058	1180.12	969.467	513.188	340.65	594.715
1564.42	549.693	984.643	820.548	410.139	336.57	578.474
1565	270.628	815.155	630.26	313.058	332.531	588.573
1565.57	294.051	614.12	483.968	223.893	324.804	572.627
1566.15	437.786	508.322	435.009	153.863	314.558	588.028
1566.73	141.027	456.777	284.801	131.631	305.74	577.496
1567.31	433.431	444.825	323.073	107.228	294.063	570.152
1567.88	527.266	398.424	205.36	153.093	282.464	562.803
1568.46	468.571	388.341	241.122	173.837	262.867	554.89
1569.04	455.275	421.382	219.644	204.374	252.178	539.356
1569.61	600.51	461.997	300.521	232.453	247.232	527.956
1570.19	828.114	489.803	185.543	244.585	249.783	539.649
1570.77	1128.22	457.788	235.225	244.679	255.813	534.257
1571.35	1098.92	417.832	373.127	218.176	256.448	519.644
1571.92	1458.56	466.759	275.794	202.444	264.058	521.612
1572.5	1768.66	527.826	221.631	225.986	279.028	529.369
1573.08	2288.67	593.466	299.668	209.363	274.157	543.253
1573.65	2685.5	655.426	350.677	222.457	279.87	527.549
1574.23	3175.4	765.347	371.953	227.739	271.765	522.139
1574.81	3343.31	847.309	503.679	252.746	270.449	531.157
1575.38	3567.44	895.298	372.939	264.476	257.248	504.387
1575.96	3393.55	927.914	423.355	263.233	249.589	482.202
1576.54	3261.25	883.983	402.981	227.936	244.247	479.834
1577.11	2744.09	837.546	497.931	188.756	231.742	470.007
1577.69	2133.09	781.241	498.727	195.686	222.211	469.344
1578.26	1702.53	691.764	544.926	235.098	216.823	451.245
1578.84	1330.33	625.902	654.543	242.784	198.736	456.197
1579.42	975.835	572.696	720.399	296.422	194.62	442.563
1579.99	632.17	559.743	777.638	360.47	197.479	425.763
1580.57	686.674	555.932	867.565	427.707	204.781	398.761
1581.15	431.578	599.726	1008.14	494.402	208.545	383.814
1581.72	478.513	673.194	1138.02	543.655	222.12	403.015
1582.3	376.817	741.142	1274.23	575.351	226.72	408.587
1582.87	406.653	815.867	1457.76	597.128	237.684	415.286
1583.45	375.457	857.77	1465.58	657.996	255.645	430.635
1584.03	401.061	920.122	1608.59	725.341	263.603	428.576
1584.6	420.896	1051.3	1858.87	774.176	268.529	435.628
1585.18	656.6	1198.96	1930.42	847.317	282.462	438.839
1585.75	502.135	1359.67	2045.34	910.597	269.534	430.691
1586.33	611.668	1541.89	2214.92	981.188	266.703	438.96
1586.91	518.85	1781.21	2454.04	1042.17	252.288	438.328
1587.48	721.456	1997.95	2638.99	1093.27	239.571	439.262
1588.06	909.438	2186.68	2664.31	1127.38	230.556	440.954
1588.63	971.745	2356.16	2813.47	1146.51	219.444	447.119
1589.21	1080.93	2486.93	3057.25	1217.5	211.657	446.41
1589.78	1449.03	2655.92	3264.13	1283.04	206.906	453.865
1590.36	1496.62	2866.64	3424.24	1363.43	201.198	453.937
1590.93	1859.82	3077.85	3683.04	1469.25	197.167	433.319
1591.51	2211.2	3314.74	3951.05	1581.65	191.802	408.613
1592.08	2649.81	3639.57	4307.75	1730.57	181.505	385.757
1592.66	2929.53	4005.09	4624.55	1874.04	183.377	393.407
1593.23	2983.53	4384.37	5211.95	2004.6	187.683	387.466
1593.81	3409.31	4816.13	5586.66	2135.86	185.91	382.827
1594.38	3445.41	5295.07	6137.86	2264.62	191.223	374.045
1594.96	3487.09	5803.71	6455.27	2409.89	197.846	365.907
1595.53	3687.59	6314.86	6878.46	2516.61	200.353	360.928
1596.11	3771.08	6832.1	7309.57	2632.55	207.683	364.961
1596.68	3533.77	7366.86	7583.17	2726.41	208.228	361.512
1597.26	3352.76	7903.15	7965.38	2810.81	193.17	357.881
1597.83	3170.16	8402.78	8273.68	2906.45	191.428	346.387
1598.41	2765.24	8827.02	8330.58	2968.36	189.119	346.618
1598.98	2639.54	9182.57	8433.18	2982.81	182.279	336.281
1599.56	2300.52	9472.57	8439.09	2980.67	187.799	343.064
1600.13	2198.82	9644.04	8295.59	2929.23	191.858	352.916
1600.71	2252.7	9642.74	8139.29	2820.3	192.437	367.313
1601.28	2211.3	9443.47	7804.69	2682.69	191.333	377.909
1601.86	2258.98	9163.97	7461.4	2532.11	190.206	378.596
1602.43	2463.78	8827.75	7103	2364.52	190.864	372.484
1603.01	2852.06	8403.57	6581.1	2213.35	188.056	367.979
1603.58	3312.06	7897.46	6170.9	2086.72	182.631	370.063
1604.15	3738.26	7386.24	5778.7	1982.11	184.533	367.368
1604.73	4357.79	6920.95	5346.21	1891.01	191.862	358.953
1605.3	5220.05	6566.04	4988.71	1828.41	198.006	366.094
1605.88	6378.52	6244.87	4707.72	1770.71	201.987	362.05
1606.45	7742.79	5956.23	4443.21	1713.13	203.453	344.549
1607.02	9042.96	5779.22	4183.11	1654.89	211.063	329.875
1607.6	10330.3	5737.18	4126.22	1543.5	213.643	313.01
1608.17	11832.1	5802.46	4121.62	1497.94	209.599	299.422
1608.75	13214.5	5918.36	4180.33	1675.15	202.692	287.141
1609.32	14746.9	6072.46	4214.32	2001.59	202.838	284.208
1609.89	16294.6	6263.62	4315.42	2418.31	195.875	267.969
1610.47	17483.3	6557.94	4527.83	2857.12	190.886	270.105
1611.04	18546.4	6931.07	4865.93	3254	197.916	269.991
1611.61	19550.7	7298.24	5188.83	3542.67	203.781	275.298
1612.19	20417.9	7775.59	5502.24	3631.08	206.012	300.232
1612.76	20938.4	8339.93	6020.93	3525.01	210.035	334.673
1613.33	21014.4	9017.67	6677.63	3273.65	206.783	344.797
1613.91	21089.7	9761.85	7468.34	3105.81	208.827	342.944
1614.48	20957.9	10642	8360.04	3136.48	197.069	356.205
1614.81	20646.6	11536.3	9460.07	3276.51	194.787	385.254
1615.39	20703.4	12453.4	10451.9	3543.66	197.653	411.708
1615.97	20490.2	13413.4	11641.7	3889.61	220.417	416.363
1616.55	20550	14194.9	12830.4	4263.28	222.134	434.659
1617.13	19824.8	14853.7	13410.2	4628.8	218.851	431.711
1617.71	19488.5	15325.1	14267.9	4887.83	227.675	413.915
1618.29	18769.3	15460.2	14338.7	5022.93	219.973	429.635
1618.87	18357.1	15222.2	14103.5	4973.64	218.916	420.246
1619.44	17074.7	14602.3	13558.1	4817.46	202.899	414.745
1620.02	15920.5	13705.9	12572.9	4514.83	178.41	426.092
1620.6	15325.4	12544.6	11802.7	4144.83	165.263	425.148
1621.18	13716.1	11338.3	10364.4	3736.22	157.986	415.452
1621.76	12317.9	10031	9103.24	3276	156.936	435.543
1622.34	10786.7	8702.17	7469.95	2791.06	156.574	449.861
1622.92	9590.45	7513.17	6601.75	2412.6	158.979	481.62
1623.5	8403.22	6452.63	5593.56	2095.01	151.969	514.266
1624.08	7288.99	5494.67	4512.26	1782.01	147.697	511.068
1624.66	6066.86	4637.23	3932.07	1498.57	150.723	497.073
1625.24	5000.63	3897.78	3476.82	1299.24	159.28	492.939
1625.81	4260.3	3267.96	2866.48	1109.68	157.107	500.573
1626.39	3686.07	2759.46	2462.25	997.818	161.037	517.736
1626.97	2784.84	2419.73	2146.02	895.057	166.288	519.362
1627.55	2748.61	2121.17	1952.79	774.959	191.006	484.786
1628.13	2296.37	1919.08	1814.55	634.612	192.306	490.404
1628.71	2269.24	1713.57	1454.32	596.311	193.521	466.361
1629.28	1853.91	1606.3	1433.98	580.564	200.27	442.551
1629.86	1527.68	1483.63	1465.74	514.246	199.811	435.898
1630.44	1334.45	1445.46	1265.52	511.822	204.663	412.157
1631.02	1405.13	1357.44	1292.29	537.977	188.356	401.828
1631.6	1389.84	1230.6	1035.05	526.475	185.097	380.165
1632.17	1246.86	1100.03	1126.71	508.248	193.33	379.609
1632.75	1099.67	1049.19	1008.48	473.91	189.021	378.292
1633.33	1034.38	988.755	1018.24	414.094	182.492	376.558
1633.91	776.091	885.892	934.011	365.876	195.26	378.558
1634.49	942.8	751.558	896.787	340.986	200.474	376.737
1635.06	1052.82	719.772	747.447	324.009	207.051	378.452
1635.64	1050.53	709.87	876.213	292.864	222.967	383.242
1636.22	798.241	754.761	846.979	350.963	237.421	412.453
1636.8	899.05	704.109	775.746	376.04	231.345	424.745
1637.37	980.073	653.681	659.405	345.937	229.199	455.531
1637.95	736.782	655.137	633.171	328.133	226.595	477.923
1638.53	716.491	649.371	546.948	323.216	233.762	478.26
1639.11	612.2	649.315	475.714	281.802	239.771	488.536
1639.68	538.223	566.86	585.373	283.621	231.686	507.409
1640.26	591.932	477.219	602.14	253.988	219.744	516.196
1640.84	382.641	413.388	546.906	259.575	224.627	512.759
1641.42	423.45	402.993	381.672	273.109	234.464	496.768
1641.99	489.473	394.043	328.341	310.871	224.306	503.991
1642.57	232.182	375.106	335.108	302.628	227.376	487.642
1643.15	302.891	407.416	279.874	253.721	244.315	477.792
1643.73	322.6	432.823	367.64	238.625	254.379	477.292
1644.3	308.623	463.641	300.3	224.677	254.161	455.676
1644.88	177.332	464.833	319.066	178.437	258.313	430.786
1645.46	248.141	469.807	247.832	173.631	281.993	427.396
1646.03	215.163	447.445	386.502	196.598	282.077	429.304
1646.61	244.873	424.46	324.268	239.452	298.443	446.392
1647.19	179.582	416.016	397.034	273.306	309.087	436.384
1647.76	138.604	403.486	256.49	292.868	314.404	434.281
1648.34	142.313	417.165	424.084	301.202	313.031	428.246
1648.92	482.023	446.075	349.678	277.729	309.575	438.955
1649.49	423.145	407.382	353.247	290.683	310.709	417.089
1650.07	317.854	390.812	172.842	258.601	323.364	416.164
1650.65	225.563	341.247	264.436	220.709	331.355	435.461
1651.22	367.586	403.926	246.995	210.444	329.156	414.205
1651.8	453.295	417.135	396.59	227.152	346.734	431.105
1652.38	550.004	467.994	341.184	217.171	366.699	402.576
1652.95	232.027	471.946	307.743	190.309	382.89	405.303
1653.53	223.836	500.246	355.347	180.944	394.107	421.386
1654.11	427.494	500.208	330.942	174.714	433.166	417.21
1654.68	117.394	571.398	237.501	198.222	456.549	417.836
1655.26	528.294	540.259	288.095	246.967	487.581	424.813
1655.84	440.194	545.994	286.689	263.311	486.649	451.428
1656.41	417.094	528.776	287.249	293.286	513.953	468.428
1656.99	427.994	563.365	333.843	285.943	534.017	510.462
1657.56	292.994	517.212	324.412	287.612	538.555	531.529
1658.14	247.894	523.836	290.006	275.11	548.276	555.721
1658.72	334.794	475.208	169.601	251.967	563.255	550.569
1659.29	377.694	430.782	162.16	257.585	567.027	578.857
1659.87	353.594	330.336	160.754	259.804	581.424	588.283
1660.44	433.494	317.682	97.3135	285.604	582.331	609.035
1661.02	411.394	244.611	263.918	295.123	587.871	619.208
1661.59	369.294	268.629	418.477	308.073	599.365	644.768
1662.17	419.294	298.392	192.071	287.765	601.336	668.327
1662.75	464.194	310.069	124.666	257.73	596.448	657.562
1663.32	466.094	335.332	154.225	241.981	613.893	665.903
1663.9	191.994	395.636	199.819	249.81	614.658	635.424
1664.47	322.894	415.455	154.378	216.067	613.985	614.712
1665.05	291.794	360.293	122.983	207.814	626.253	580.09
1665.62	301.694	299.744	186.542	197.144	632.038	540.467
1666.2	380.694	327.447	126.136	190.765	622.067	516.578
1666.77	246.594	345.472	119.695	161.231	624.471	522.925
1667.35	237.494	453.286	177.29	194.045	619.153	521.379
1667.92	521.394	451.516	185.849	187.903	629.221	498.805
1668.5	712.294	491.534	193.443	215.25	609.214	505.494
1669.07	428.194	560.106	325.012	215.943	592.235	484.407
1669.65	448.094	570.753	122.607	252.236	587.728	474.886
1670.22	188.094	553.446	257.166	251.014	603.835	474.263
1670.8	401.994	482.89	222.76	280.753	617.121	491.111
1671.38	355.894	479.304	180.354	310.946	614.61	505.557
1671.95	474.794	492.459	128.914	303.956	592.645	517.304
1672.52	569.694	438.838	274.483	285.689	598.593	557.026
1673.1	608.594	409.264	184.077	271.934	598.135	576.296
1673.67	400.494	364.251	199.636	257.973	595.603	607.523
1674.25	468.494	446.56	-34.7693	246.846	588.833	599.363
1674.82	310.394	452.428	287.79	234.494	591.531	595.175
1675.4	394.294	514.467	255.384	248.088	585.016	576.285
1675.97	450.194	581.214	203.943	232.972	578.621	556.663
1676.55	307.094	654.35	179.548	272.659	576.572	584.698
1677.12	236.994	703.074	170.107	311.594	565.171	564.044
1677.7	493.894	717.233	238.701	317.759	560.219	568.423
1678.27	-70.1055	705.2	98.2605	308.555	552.465	575.248
1678.85	326.794	649.872	295.855	279.384	558.986	597.518
1679.42	350.694	609.596	173.414	273.466	542.932	590.722
1679.99	271.594	533.749	188.973	266.334	539.687	590.276
1680.57	279.494	501.212	141.578	259.663	541.61	584.879
1681.14	164.394	491.091	61.1367	209.737	547.231	574.844
1681.72	442.294	489.979	175.731	189.503	556.093	574.579
1682.29	319.294	538.894	330.29	235.689	544.66	575.407
1682.87	402.194	574.179	348.885	283.759	530.412	582.682
1683.44	369.094	658.117	246.444	358.448	527.691	576.902
1684.01	315.994	737.345	281.013	390.473	532.786	586.932
1684.59	300.894	757.322	296.607	379.331	514.606	576.433
1685.16	352.794	725.079	193.166	391.718	508.441	570.78
1685.74	472.694	724.534	224.761	390.954	487.988	536.445
1686.31	381.594	702.368	221.32	305.177	466.944	516.774
1686.88	426.594	599.627	156.879	218.75	453.317	512.936
1687.46	193.494	557.38	248.474	172.341	422.641	523.338
1688.03	428.394	503.949	111.043	128.468	405.094	540.177
1688.6	253.294	454.751	110.602	99.6181	389.437	524.659
1689.18	526.194	484.463	52.1962	108.61	356.423	527.347
1689.75	529.094	482.544	114.755	107.99	319.394	522.465
1690.33	555.994	559.759	191.35	126.051	315.414	543.447
1690.9	375.994	619.779	348.909	226.698	296.872	508.827
1691.47	465.894	655.741	273.468	280.627	297.169	525.369
1692.04	445.794	679.423	290.037	324.095	300.396	530.674
1692.62	621.694	765.846	275.632	390.834	301.432	518.96
1693.19	573.594	852.003	243.191	427.962	299.788	497.79
1693.76	471.494	838.732	259.75	423.698	303.69	502.774
1694.34	795.394	783.402	197.344	386.027	322.256	502.008
1694.91	304.394	756.543	327.904	343.562	311.752	496.987
1695.48	609.294	699.313	243.473	276.427	323.687	491.922
1696.06	551.194	647.818	209.067	248.1	318.66	494.455
1696.63	492.094	603.831	132.626	223.293	318.335	456.126
1697.2	595.994	497.443	292.186	209.509	294.829	426.217
1697.77	540.894	542.206	299.745	231.735	287.893	416.669
1698.35	447.794	527.309	208.339	221.535	282.418	432.482
1698.92	538.794	522.742	163.898	212.528	251.721	429.411
1699.49	550.694	528.506	168.468	204.714	247.388	406.399
1700.07	506.594	544.601	165.062	198.093	215.862	404.257
1700.64	483.494	571.027	181.621	192.664	166.159	400.888

## Sheet: Fig. 2d (Raman)
Raman Shift	CEL	CEL-PVP-VA ASD	CEL-HPMCAS ASD	CEL-Na-PVP-VA ASSD	CEL-K-PVP-VA ASSD	CEL-Na-HPMCAS ASSD	CEL-K-HPMCAS ASSD
1002.77	258.423	285.206	151.771	219.051	349.81	332.495	238.641
1003.39	216.574	250.086	129.395	232.07	419.595	539.113	345.459
1004.02	183.763	173.916	110.602	293.014	345.064	173.354	468.196
1004.64	86.9139	401.796	95.3912	-12.9678	560.849	628.971	432.014
1005.26	63.0547	352.675	83.7635	562.15	375.635	500.589	408.832
1005.89	157.244	235.406	75.7185	160.095	281.094	566.83	382.568
1006.51	297.395	480.285	90.2712	497.113	496.879	318.348	364.286
1007.13	165.546	524.165	90.2782	77.1313	225.665	689.966	461.104
1007.75	171.697	472.044	79.0513	176.15	261.45	530.584	248.922
1008.38	67.8861	212.875	70.6328	220.094	179.919	154.825	327.658
1009	204.037	299.754	66.3415	77.2122	434.704	244.443	101.476
1009.62	385.178	627.534	79.0122	149.23	384.48	549.061	148.294
1010.24	163.328	283.413	107.262	472.555	306.265	481.679	153.012
1010.87	277.518	415.244	118.915	165.524	457.734	523.919	425.748
1011.49	244.669	488.123	128.099	347.645	349.519	787.537	360.566
1012.11	306.82	492.003	150.581	342.867	457.305	566.155	377.385
1012.73	214.97	444.882	157.8	290.989	354.09	440.773	307.203
1013.36	321.16	488.613	140.628	329.957	261.549	474.014	275.939
1013.98	361.301	503.492	141.482	169.079	315.334	270.632	403.757
1014.6	426.452	766.371	142.252	495.201	283.12	647.25	462.475
1015.22	438.602	515.251	138.063	639.422	367.905	501.868	454.293
1015.85	242.792	686.082	139.002	389.391	482.374	550.109	373.029
1016.47	339.943	688.961	130.396	510.512	569.16	545.727	622.847
1017.09	527.093	641.74	114.877	828.634	441.935	-31.6553	379.665
1017.71	463.234	953.62	115.197	681.756	450.72	486.963	787.483
1018.33	585.385	647.499	124.42	461.977	516.506	688.581	819.201
1018.96	660.575	660.33	132.764	604.946	468.975	465.721	757.937
1019.58	739.725	731.209	117.747	880.068	589.76	487.339	667.756
1020.2	876.876	787.089	139.106	794.189	540.546	900.957	758.574
1020.82	1065.03	754.868	151.935	1160.31	684.321	374.575	541.392
1021.44	920.178	658.748	146.677	728.432	646.106	663.193	700.21
1022.06	733.319	946.627	144.45	857.654	594.892	610.811	659.028
1022.69	556.508	855.458	133.378	704.623	517.361	632.052	730.664
1023.31	737.659	704.337	134.225	802.744	505.146	569.67	639.482
1023.93	516.81	703.116	121.823	667.866	356.921	590.288	886.3
1024.55	538.96	907.996	128.905	917.987	333.707	351.906	718.118
1025.17	304.111	568.875	138.843	528.209	265.492	336.524	636.936
1025.79	275.262	598.755	116.256	620.331	31.2777	506.142	534.754
1026.41	401.403	587.634	134.484	816.452	204.063	9.75949	431.472
1027.03	371.554	762.514	140.477	643.574	305.848	275.377	444.29
1027.66	409.743	527.244	124.754	630.542	110.307	528.954	736.027
1028.28	423.894	606.124	121.839	600.764	182.093	314.618	544.845
1028.9	419.045	595.003	118.976	555.886	79.3533	156.281	383.663
1029.52	563.196	501.882	130.735	617.007	84.5306	515.944	662.481
1030.14	481.346	730.762	134.495	454.129	-31.2922	309.608	334.199
1030.76	494.487	520.641	148.005	766.25	150.885	342.271	453.017
1031.38	519.638	678.421	165.443	663.472	41.0623	436.935	325.41
1032	456.789	690.3	173.992	578.594	76.2296	443.498	559.013
1032.62	406.94	746.179	185.292	810.715	-83.5932	445.161	639.616
1033.24	542.09	628.059	183.178	343.837	67.5841	484.825	318.218
1033.86	653.241	618.938	145.772	773.958	130.761	664.488	398.821
1034.48	587.166	620.818	121.253	447.08	115.939	231.152	393.324
1035.11	631.419	367.566	90.7331	815.149	95.0375	394.664	455.712
1035.73	456.865	643.942	79.5264	478.27	260.215	492.328	354.314
1036.35	535.311	675.318	91.8285	272.392	-46.608	123.991	422.917
1036.97	491.756	588.693	98.0012	906.513	131.569	251.655	620.52
1037.59	559.202	482.069	123.968	573.635	234.746	629.318	489.123
1038.21	549.647	605.445	148.025	585.857	157.924	463.982	551.625
1038.83	420.093	672.721	154.121	543.978	322.091	222.645	381.228
1039.45	400.528	755.097	168.073	415.1	153.268	541.308	440.831
1040.07	487.974	521.473	196.352	704.009	114.445	459.972	628.433
1040.69	491.419	769.849	191.804	752.845	56.6227	389.635	495.036
1041.31	413.865	614.224	195.992	631.781	196.8	724.299	336.639
1041.93	473.31	547.6	219.185	524.618	260.977	732.962	358.141
1042.55	468.756	657.876	221.406	450.454	311.315	161.133	317.744
1043.17	426.192	794.252	206.586	561.291	230.622	355.535	430.347
1043.79	573.637	456.628	201.918	570.127	199.929	808.836	293.949
1044.41	503.083	631.004	172.648	546.064	233.235	387.238	488.552
1045.03	390.528	510.38	167.347	946.9	347.542	709.64	585.155
1045.65	448.974	578.755	190.896	365.736	197.849	484.041	399.757
1046.27	378.419	304.031	212.452	605.573	304.146	501.443	554.26
1046.89	600.865	900.407	175.69	519.409	307.453	773.845	421.863
1047.51	394.3	632.783	163.155	413.246	250.76	751.246	560.465
1048.13	457.746	630.159	154.451	690.182	178.066	460.648	507.068
1048.75	411.191	560.535	140.994	773.019	321.373	434.05	510.671
1049.36	471.819	644.996	141.199	538.271	222.817	642.251	410.488
1049.98	550.265	764.372	161.502	586.642	157.124	118.653	342.99
1050.6	362.71	428.748	167.525	647.007	347.431	645.055	492.593
1051.22	532.156	616.124	201.044	707.472	340.737	631.457	332.196
1051.84	546.591	371.5	230.388	672.837	318.044	477.858	356.799
1052.46	481.037	700.876	232.846	432.201	346.351	412.26	542.401
1053.08	425.483	488.152	196.787	476.566	409.658	363.304	523.004
1053.7	512.928	502.527	173.218	567.931	687.955	270.63	456.507
1054.32	528.374	576.903	165.361	473.396	483.262	615.955	671.109
1054.94	663.819	847.144	172.682	811.76	648.568	479.28	677.622
1055.55	750.447	664.69	167.576	889.468	668.022	624.922	773.228
1056.17	934.883	987.969	169.247	965.833	833.329	772.147	960.617
1056.79	1010.63	881.147	174.999	654.197	1042.63	959.472	1106
1057.41	1294.92	824.425	201.952	1567.66	945.932	1263.8	901.393
1058.03	1435.22	1018.7	220.92	1282.03	1111.27	1196.12	1163.68
1058.65	2016.51	1032.98	251.953	1609.39	1605.57	1421.45	1579.07
1059.27	2620.81	1465.26	271.606	2149.76	1630.86	1784.77	1451.46
1059.89	3074.13	1532.54	304.554	2340.12	2349.16	2227.1	2110.85
1060.5	3609.48	1777.99	339.57	2558.93	2786.6	2344.74	2386.45
1061.12	3696.83	2084.26	392.322	2767.29	3240.9	2943.06	2467.84
1061.74	3617.07	1905.54	412.791	3507.66	3532.2	2962.39	3106.13
1062.36	3234.42	2245.82	443.992	3829.02	4061.49	3209.71	3194.52
1062.98	2447.67	2087.1	453.521	3732.39	3812.79	3737.04	3377.91
1063.6	2173.97	2356.38	475.66	3143.75	3816.09	3660.36	3140.29
1064.21	1760.37	2278.82	430.405	3287.56	3579.63	3410.01	2954.9
1064.83	1417.65	2066.1	406.914	2998.92	3087.93	2732.33	3074.29
1065.45	1387.95	1846.38	340.843	2565.29	2838.22	2329.66	2357.68
1066.07	1029.24	1512.66	292.65	2554.65	2024.52	2301.98	2230.96
1066.69	933.536	1577.94	264.639	1882.02	1901.82	1651.31	1984.35
1067.31	861.831	1380.22	255.409	1632.48	1490.12	1512.63	1542.74
1067.92	685.23	983.662	241.863	1476.19	1368.56	1656.27	1480.35
1068.54	741.525	732.94	257.496	1408.56	1037.86	1610.5	1211.74
1069.16	807.811	847.218	249.647	863.921	922.173	1066.82	1298.12
1069.78	476.106	851.497	258.368	768.286	882.48	1278.15	995.413
1070.39	540.505	607.043	225.149	734.093	662.933	812.792	863.019
1071.01	582.8	699.221	204.074	799.458	511.23	1190.12	548.407
1071.63	376.095	360.5	164.709	669.823	498.537	713.442	550.795
1072.25	559.39	498.778	149.984	789.187	529.844	1132.77	651.184
1072.86	524.779	267.325	133.61	467.895	301.297	523.41	515.79
1073.48	435.074	560.603	102.314	461.359	429.604	772.735	382.078
1074.1	288.369	333.274	92.9245	722.724	395.911	452.06	612.466
1074.72	327.664	643.741	90.1838	788.089	226.218	40.3848	438.855
1075.33	325.064	343.361	92.8153	416.796	294.661	607.027	527.461
1075.95	373.359	269.928	108.627	490.996	241.968	305.352	533.849
1076.57	412.654	590.495	109.303	204.537	210.275	668.965	400.237
1077.19	312.939	380.062	119.471	379.177	239.582	628.114	256.626
1077.8	233.338	272.683	121.272	539.008	361.036	498.76	286.132
1078.42	254.633	223.15	109.591	252.549	135.342	615.909	683.52
1079.04	418.343	606.717	104.442	203.089	270.639	242.058	658.908
1079.65	257.367	243.337	98.5947	152.92	263.093	1061.7	252.515
1080.27	349.347	537.904	112.955	630.561	46.8654	519.853	639.911
1080.89	270.326	365.471	124.378	324.101	226.029	413.901	388.339
1081.5	244.341	456.092	140.152	580.932	248.729	789.548	551.886
1082.12	336.321	434.559	162.416	560.437	374.883	662.696	298.314
1082.74	276.3	546.126	183.294	402.822	204.046	1018.84	637.743
1083.35	457.325	575.746	191.736	629.633	251.746	663.491	668.389
1083.97	426.304	502.313	174.745	596.017	208.91	931.64	672.818
1084.59	344.284	368.88	137.935	618.402	408.073	906.788	586.247
1085.2	416.309	434.501	111.554	361.113	-17.2268	834.435	737.793
1085.82	489.278	383.968	83.6522	326.497	186.927	688.583	558.222
1086.44	546.258	413.535	81.4543	444.982	207.09	729.732	762.651
1087.05	689.282	443.155	78.331	617.693	247.588	248.378	562.297
1087.67	657.262	734.722	106.552	408.078	241.838	992.527	575.726
1088.28	1020.29	830.343	144.624	886.788	232.251	928.173	606.372
1088.9	998.266	765.26	187.625	735.173	430.511	642.322	613.801
1089.52	1146.24	1030.37	242.038	1049.56	393.75	951.471	859.13
1090.13	1264.26	1048.72	283.231	1016.37	534.153	879.117	797.776
1090.75	1520.24	711.927	301.069	1057.75	597.393	1118.27	1135.2
1091.37	1699.22	1132.14	323.874	1073.14	763.632	1144.41	1039.63
1091.98	1631.24	1190.49	330.587	1093.85	891.035	1277.06	1298.28
1092.6	1718.22	1247.69	361.449	1407.23	822.275	1610.21	1335.71
1093.21	1786.25	1352.94	354.319	1522.04	1150.68	1612.76	1261.25
1093.83	1965.23	1467.15	382.629	1302.43	1267.02	1649.9	1385.68
1094.44	1767.24	1304.5	367.259	1450.14	1397.42	1500.55	1624.33
1095.06	1682.22	1320.71	359.196	1711.52	1432.66	1419.7	1536.76
1095.68	1684.2	1347.92	362.028	1629.91	1367.9	1572.85	1544.19
1096.29	1404.23	1321.17	368.09	1844.72	1494.3	1434.49	1349.83
1096.91	1289.21	1463.38	372.109	1629.1	1403.54	1933.64	1647.26
1097.52	1423.23	1553.73	370.655	1689.81	1468.95	2076.29	1526.81
1098.14	1326.21	1551.94	365.656	1666.2	1448.19	1996.44	1757.24
1098.75	1503.22	1604.28	356.183	1654.91	1631.59	1890.08	1635.88
1099.37	1376.2	1673.49	331.949	1622.4	1317.83	1831.23	1764.31
1099.98	1487.23	1620.74	336.499	1374.11	1334.23	1802.88	1626.96
1100.6	1399.21	1371.95	311.756	1548.49	1559.47	1926.03	1823.39
1101.21	1428.23	1580.3	322.685	2110.2	1509.97	1988.67	1687.93
1101.83	1353.21	1271.51	342.778	1629.59	1551.21	1716.82	1400.36
1102.44	1275.23	1277.86	410.331	2049.3	1567.62	1603.47	1693.01
1103.06	1018.21	1556.07	457.211	1694.78	1582.86	1613.62	1645.44
1103.67	1159.23	1142.32	463.089	2082.49	1403.26	1627.26	1890.08
1104.29	706.211	1105.53	477.059	2261.88	1587.5	1696.41	1658.51
1104.9	1005.24	1200.87	459.621	1967.59	1744.9	1957.06	1564.06
1105.52	819.215	1221.08	450.169	1934.97	1757.14	1555.11	1527.49
1106.13	682.239	855.433	402.526	1773.78	1496.54	1457.75	1800.13
1106.75	774.209	1174.64	351.646	1730.17	1667.78	1677.9	1616.56
1107.36	605.234	945.891	308.66	1511.88	1617.19	1617.55	1646.21
1107.98	639.213	1023.1	262.077	1816.26	1787.43	1488.7	1496.64
1108.59	627.238	1182.45	243.351	1888.97	1597.93	1643.34	1419.28
1109.21	583.217	977.658	233.855	1650.46	1639.17	1483.49	1380.61
1109.82	454.242	750.007	223.292	1849.17	1712.57	1854.14	1453.26
1110.44	617.222	935.216	235.745	1649.55	1632.81	1506.29	1350.69
1111.05	448.236	1009.46	243.02	1880.26	1725.22	1445.93	1656.33
1111.67	478.216	900.674	274.735	2114.65	1612.45	1633.08	1745.76
1112.28	437.24	941.023	294.241	1621.46	1671.86	1615.73	1522.41
1112.89	608.264	1005.37	320.054	1837.17	1707.26	1559.37	1318.95
1113.51	504.244	969.581	323.968	1794.56	1670.5	1691.52	1327.38
1114.12	454.269	828.93	341.659	1582.27	1457.9	1390.17	1427.03
1114.74	348.248	892.039	350.991	1618.65	1486.14	1337.32	1279.46
1115.35	470.263	750.388	363.785	1478.36	1599.55	1492.96	1276.1
1115.96	496.287	961.737	388.215	1434.17	1610.05	1070.61	1300.75
1116.58	503.74	686.946	372.575	1585.56	1549.29	1407.76	1064.08
1117.19	472.244	606.295	358.867	1069.27	1223.69	1227.41	1169.73
1117.8	452.749	1076.54	352.202	1594.98	1204.1	1331.95	953.372
1118.42	418.118	895.753	332.835	1261.36	992.336	1291.1	1149.8
1119.03	482.623	924.102	307.667	1123.17	1231.74	1122.75	1125.45
1119.65	440.982	830.311	292.94	904.559	1024.98	845.896	961.876
1120.26	360.486	649.66	277.928	682.27	953.382	912.542	990.522
1120.87	355.991	577.01	269.16	1071.98	962.785	899.188	879.068
1121.49	495.36	531.119	303.105	953.365	930.024	740.337	824.497
1122.1	420.865	765.468	343.018	983.176	929.428	840.983	810.143
1122.71	270.369	700.817	346.875	664.886	870.831	885.629	789.789
1123.33	393.729	566.026	387.692	879.271	866.171	970.778	628.218
1123.94	369.233	986.375	403.56	1285.98	949.574	895.424	869.864
1124.55	449.738	680.724	399.879	1061.69	621.977	1179.07	488.41
1125.17	334.107	719.833	377.846	804.177	775.217	461.219	496.839
1125.78	378.611	521.182	361.781	831.888	791.62	1032.87	701.485
1126.39	313.116	672.531	372.471	811.599	634.023	800.512	489.131
1127.01	392.485	849.74	331.608	434.279	584.263	378.66	716.56
1127.62	357.98	571.089	319.316	526.806	721.666	482.307	657.206
1128.23	408.484	748.438	307.723	952.333	685.069	759.953	829.752
1128.85	444.854	488.547	278.968	702.336	636.309	282.102	1013.18
1129.46	555.358	202.896	280.393	336.863	119.712	-23.352	212.827
1130.07	560.863	596.245	274.944	829.39	659.115	595.454	509.473
1130.68	502.367	418.595	243.114	862.917	513.518	525.349	537.119
1131.3	700.736	547.804	228.59	633.82	559.858	543.095	591.548
1131.91	680.231	655.006	243.993	1001.3	556.261	600.99	486.194
1132.52	537.735	642.866	301.764	684.435	633.664	513.886	349.741
1133.13	859.24	641.825	281.643	605.574	441.068	372.781	408.187
1133.75	810.609	691.622	295.687	550.411	394.307	366.527	622.619
1134.36	919.114	771.582	316.956	751.55	367.711	457.422	414.172
1134.97	849.618	609.541	309.619	796.789	298.114	388.318	406.725
1135.59	888.988	586.338	321.234	676.626	378.353	469.064	564.157
1136.2	842.482	461.197	314.168	564.765	447.757	417.959	665.61
1136.81	1020.99	637.157	275.653	1023.9	463.16	318.854	324.162
1137.42	893.491	490.117	256.602	828.044	353.563	561.75	495.715
1138.03	802.996	623.076	252.66	620.283	320.966	461.645	305.268
1138.65	996.365	561.873	270.654	494.119	215.306	525.391	477.7
1139.26	729.869	529.832	278.601	843.259	283.709	-108.714	362.253
1139.87	628.374	685.692	278.895	576.398	230.112	651.182	366.806
1140.48	608.869	651.652	264.559	804.537	298.516	581.077	537.258
1141.09	619.373	369.611	264.739	621.676	200.919	616.972	488.811
1141.71	494.742	274.408	263.294	475.613	279.158	153.718	248.244
1142.32	529.247	736.367	246.513	323.752	102.562	490.513	370.796
1142.93	494.751	432.227	236.576	329.892	85.9651	470.409	586.349
1143.54	581.256	880.187	221.052	518.031	420.368	331.304	322.933
1144.15	490.76	637.146	188.741	658.17	176.772	738.199	165.208
1144.77	437.12	667.943	183.428	211.107	135.011	390.945	254.559
1145.38	542.624	554.148	163.027	455.246	288.414	221.583	431.935
1145.99	434.129	715.779	145.501	375.385	203.918	659.642	432.311
1146.6	447.633	637.31	106.764	565.524	204.321	106.702	553.687
1147.21	476.138	760.94	103.488	484.664	350.724	469.762	343.062
1147.82	734.642	1188.57	119.571	693.903	65.1276	818.821	540.338
1148.43	572.147	877.202	146.209	310.042	295.531	114.881	334.714
1149.05	724.506	860.747	189.258	432.879	167.77	1104.78	378.065
1149.66	764.011	1136.38	211.353	502.018	151.174	815.837	522.441
1150.27	912.891	871.909	204.587	392.157	121.577	915.897	588.816
1150.88	832.453	1366.54	245.485	513.397	164.98	455.956	928.192
1151.49	1053.01	1249.17	257.776	773.536	160.222	969.016	575.568
1152.1	1212.58	1258.8	267.85	414.675	475.595	690.075	766.844
1152.71	1067.13	1570.43	281.974	306.814	447.968	817.135	729.22
1153.32	1482.69	1699.06	313.456	693.954	289.441	1012.19	961.595
1153.93	1770.25	2071.59	342.609	274.193	676.814	1351.25	1040.97
1154.54	2016.77	1969.23	380.554	577.797	698.187	1352.21	1237.35
1155.16	2595.86	2096.77	429.267	1078.21	541.428	1547.11	1069.7
1155.77	3013.37	2089.4	457.166	1155.67	770.801	1269.17	1124.97
1156.38	3706.98	2312.03	464.527	1054.14	933.174	1531.23	1530.35
1156.99	4512.5	2343.66	518.388	1113.6	1297.55	1763.29	1810.73
1157.6	5578.11	2843.19	570.229	1321.16	924.92	1717.35	1585.1
1158.21	6691.62	2939.82	556.779	1545.63	1227.29	2090.41	1739.48
1158.82	7239.23	2857.46	564.187	1591.09	1345.67	2305.47	1921.85
1159.43	7737.74	2992.09	565.189	1300.55	1713.04	2190.53	2026.13
1160.04	8317.36	3120.72	538.419	1970.02	1479.41	2153.59	1844.5
1160.65	8190.87	2941.35	568.686	1749.58	1569.88	2268.65	2206.88
1161.26	7635.48	2782.88	569.663	2056.04	1558.26	2267.71	2207.26
1161.87	6921.99	3014.51	544.953	2077.51	1830.63	2535.77	2266.63
1162.48	6195.6	3063.14	515.333	1763.97	1889	2676.83	2469.01
1163.09	5334.12	3072.77	549.017	2110.43	1824.38	2500.89	2625.38
1163.7	4247.73	2904.4	563.825	1870	1749.75	2891.94	2474.66
1164.31	3183.24	3050.93	542.105	2065.46	1942.12	2639	2530.03
1164.92	2619.85	2765.56	540.147	2231.92	1788.5	2873.06	2504.41
1165.53	2053.36	2878.2	523.258	1893.39	1994.87	2173.12	2369.79
1166.14	1414.98	2563.83	475.013	1997.85	1828.24	2415.08	2239.16
1166.75	1208.5	2349.46	451.245	1826.42	1819.61	2265.14	2570.54
1167.36	838.06	2591.09	388.632	1820.88	1664.99	2323.2	2406.81
1167.97	626.622	2200.62	331.726	1873.34	1849.46	2214.26	1965.19
1168.58	464.184	2066.25	306.507	1689.81	1665.83	2456.32	2076.57
1169.19	410.746	2128.88	305.772	1821.27	1654.21	1946.38	1821.94
1169.8	293.298	1772.51	307.879	1698.73	1481.58	1349.44	2098.32
1170.41	325.86	2017.14	355.394	1396.3	1597.95	1368.5	2159.69
1171.02	253.422	1766.77	368.205	1908.76	1454.33	1898.56	1997.97
1171.63	436.984	1994.3	359.533	1612.22	1569.7	2194.62	1863.34
1172.24	306.546	1439.94	333.866	1235.69	1418.07	1618.68	1796.72
1172.85	342.388	1312.57	323.396	1395.15	1207.44	1735.74	1546.1
1173.46	579.878	1105.2	290.054	1354.71	1143.82	1641.8	1559.47
1174.07	524.378	1306.83	257.432	1455.18	1159.19	1510.86	1629.85
1174.68	356.879	1358.46	242.887	1237.64	1237.56	1207.92	1364.22
1175.29	133.379	1215.99	236.744	1566.1	1412.04	1519.98	1472.5
1175.89	146.637	1180.71	251.695	1377.62	1243.54	1206.2	1361.9
1176.5	142.138	1233.34	295.967	1299.18	1352.91	1433.26	1400.28
1177.11	252.638	1047.97	305.881	903.645	1368.29	1160.32	1322.65
1177.72	203.128	1111.6	318.662	1108.11	1214.66	1277.38	1205.03
1178.33	189.629	963.231	344.661	1112.57	1166.03	1500.34	1226.4
1178.94	303.129	1304.76	358.989	1399.04	1079.41	1273.4	1321.68
1179.55	227.629	1328.39	325.026	1264.6	1109.78	1031.46	1360.06
1180.16	470.129	1011.02	315.421	1261.06	1135.15	943.517	1287.43
1180.76	436.388	1077.74	306.734	1478.58	1243.66	1409.74	1279.83
1181.37	728.888	1068.37	316.67	1328.04	1253.03	1928.8	1183.21
1181.98	624.696	1299	324.376	1472.5	1220.4	1007.86	1332.58
1182.59	708.437	1234.53	327.224	1465.97	1324.87	1260.92	1624.96
1183.2	919.177	1306.16	318.69	1665.53	1399.25	1514.98	1789.23
1183.81	1177.92	1179.8	350.224	1844	1704.62	1507.04	1657.61
1184.42	1279.66	1534.43	391.133	1860.46	1649.99	1590.1	1791.99
1185.02	1621.26	1355.14	393.684	2089.97	2007.5	1980.32	2068.39
1185.63	1996.95	1840.77	389.787	2243.44	2267.87	1795.38	2021.76
1186.24	2355.74	1787.31	400.662	2289	2345.24	2043.44	2059.14
1186.85	2886.44	1840.94	411.057	2500.46	2483.62	2308.5	2320.41
1187.46	3331.23	1831.57	400.732	2598.93	2463.99	2142.56	2056.79
1188.07	3926.92	1785.2	399.176	2244.39	2459.36	1838.62	2165.17
1188.67	4833.54	1953.92	394.587	2068.91	2018.87	2260.84	2322.57
1189.28	5477.23	1716.45	389.139	2206.47	2145.24	1751.9	2024.94
1189.89	6790.02	1490.08	392.442	2233.93	2172.71	1854.96	2172.32
1190.5	8220.71	1640.71	374.659	1949.4	1880.09	1959.92	1870.59
1191.11	9653.5	1335.34	322.142	1686.86	1498.46	1815.98	1481.97
1191.71	11394	1319.06	271.108	1630.37	1345.96	1423.2	1726.37
1192.32	12990.8	1244.69	218.118	1387.94	1658.34	1262.26	1354.75
1192.93	14531.5	1256.22	183.051	1397.4	1217.71	931.32	1282.12
1193.54	15152.2	966.85	148.885	1365.86	1122.08	1173.38	1290.5
1194.14	15117.8	914.567	175.609	1422.38	1075.59	1142.6	920.899
1194.75	14065.5	1010.2	205.453	1216.84	1036.96	949.662	1009.18
1195.36	12206.3	1241.83	258.726	1184.31	893.334	1252.72	1415.55
1195.97	9717	1072.46	283.684	1425.87	1341.71	970.781	1215.93
1196.57	7687.63	1068.08	310.625	1568.38	1266.21	1094	1494.33
1197.18	5638.32	1230.71	317.659	1359.85	1291.68	901.063	1298.7
1197.79	4280.11	1144.34	317.968	1803.31	1286.06	1527.12	1327.08
1198.4	3779.8	1353.97	320.633	1683.78	1567.43	1441.18	1266.35
1199	3223.42	1531.69	300.766	1808.39	1425.93	1635.41	1382.76
1199.61	3176.11	1566.32	266.553	1924.85	1737.31	1521.46	1874.13
1200.22	3761.9	1461.85	264.066	1749.32	1715.68	1680.52	1650.51
1200.83	4088.59	1546.48	268.07	2122.78	1813.05	1667.58	1840.88
1201.43	4649.22	1436.2	283.553	1895.3	1895.56	1734.81	1820.28
1202.04	5266.91	1554.83	273.709	1691.86	1786.93	1679.87	1618.56
1202.65	4936.7	1437.46	285.285	2013.32	1743.3	1812.83	2089.94
1203.25	4595.23	1275.18	296.815	1897.84	1815.81	1502.05	1798.34
1203.86	3951.02	1409.71	294.816	1662.3	1417.18	1674.11	1827.71
1204.47	3295.71	1300.34	292.876	1902.76	1555.65	1416.17	1482.09
1205.07	2510.34	1307.06	273.726	1396.38	1301.16	1094.39	1356.49
1205.68	2002.03	680.686	246.13	1276.84	1201.53	916.45	1478.86
1206.29	1641.79	1031.32	271.889	1129.31	1081.91	1052.51	1295.14
1206.89	1180.35	986.035	285.789	1522.82	846.41	867.732	1022.54
1207.5	996.093	1002.57	271.95	1004.28	571.783	493.791	1088.92
1208.11	879.834	837.197	258.052	869.748	751.156	1095.85	669.293
1208.71	606.41	710.914	247.467	718.363	475.66	546.074	661.694
1209.32	483.151	513.545	225.46	612.826	301.033	175.133	658.069
1209.93	354.891	506.176	193.951	1042.29	403.406	505.193	497.345
1210.53	300.468	529.793	192.042	581.805	391.911	-212.37	357.746
1211.14	363.198	356.424	210.037	588.268	197.284	465.184	258.122
1211.74	401.775	757.141	230.815	729.883	281.888	545.566	645.523
1212.35	421.515	593.772	239.038	648.346	127.261	197.121	489.083
1212.96	362.324	482.403	239.393	560.81	191.634	289.675	419.983
1213.56	302.322	517.12	210.328	508.325	302.139	360.057	216.883
1214.17	344.391	682.81	163.456	729.788	225.512	628.612	785.683
1214.78	483.46	516.947	130.779	409.352	332.885	503.066	368.583
1215.38	598.447	534.948	95.8066	327.867	395.389	348.448	411.483
1215.99	750.516	494.084	64.5846	660.33	135.762	86.0028	500.383
1216.59	809.514	397.086	54.2563	879.845	101.267	340.384	450.283
1217.2	1083.58	348.222	77.6839	191.469	299.64	233.939	555.183
1217.8	1266.58	607.123	111.84	481.313	79.8287	107.321	411.983
1218.41	1317.65	556.26	122.41	405.127	140.957	594.876	568.883
1219.02	1814.72	762.396	163.39	735.941	-23.8143	61.4302	297.783
1219.62	1885.68	495.397	169.396	655.686	235.351	48.8119	458.683
1220.23	1927.79	743.534	164.614	694.5	137.48	323.367	521.583
1220.83	2113.74	456.535	186.35	389.245	149.646	139.748	513.483
1221.44	2180.86	596.571	190.835	598.158	65.774	781.303	411.283
1222.04	2192.81	463.573	160.227	405.903	147.94	-68.3154	485.183
1222.65	2119.93	727.709	150.304	454.717	95.0682	464.08	550.083
1223.25	2025.88	451.71	156.246	765.462	394.234	336.145	421.983
1223.86	2094.99	358.847	165.393	342.276	348.362	370.945	476.883
1224.46	2300.94	674.848	160.365	495.286	154.528	556.01	305.783
1225.07	2575.06	561.563	176.363	584.194	238.656	530.81	541.683
1225.67	2835.01	730.258	176.245	594.212	285.822	485.876	343.483
1226.28	3154.13	647.882	193.346	427.12	429.051	309.675	231.383
1226.88	3610.08	1069.58	208.641	774.137	268.216	603.641	549.283
1227.49	3576.19	690.202	240.126	656.145	632.345	543.441	388.183
1228.09	3832.14	858.896	232.313	707.163	464.511	886.506	599.083
1228.7	3785.26	866.421	257.274	1182.07	561.639	966.306	491.983
1229.3	3386.21	980.115	252.866	902.089	775.805	903.371	844.783
1229.91	3171.33	957.74	266.173	711.997	608.933	550.171	816.683
1230.51	2983.27	849.435	259.214	1404.11	656.099	1212.24	763.583
1231.12	2610.39	922.059	255.44	1645.02	1027.23	711.036	809.483
1231.72	2026.34	1240.65	245.886	1347.04	1058.39	806.102	976.383
1232.33	1759.41	1175.28	259.948	1380.95	1114.52	614.902	1144.28
1232.93	1714.41	1305.97	259.405	1368.97	1289.69	1141.97	1132.08
1233.54	1554.48	1317.6	268.475	1490.87	1277.92	1084.77	1268.98
1234.14	1265.47	1331.29	246.906	1754.99	1249.08	1132.83	1025.88
1234.74	966.472	1437.99	248.651	1337.01	1552.25	1769.9	1428.78
1235.35	1218.54	1371.51	232.91	1596.92	1374.38	1470.7	1378.68
1235.95	1052.53	1296.21	241.129	1695.93	1527.54	1509.76	1684.58
1236.56	1116.6	1274.83	236.377	1363.84	1398.67	1415.56	1301.48
1237.16	970.595	1841.53	259.661	1650.96	1599.84	1401.63	1448.28
1237.77	937.664	1429.15	275.919	1381.87	1601.96	1495.43	1496.18
1238.37	876.662	1364.84	309.4	1973.89	1499.13	1342.49	1546.08
1238.97	964.66	1492.44	342.688	1672.9	1441.3	1105.46	1449.98
1239.58	966.729	1199.06	353.178	1659.81	1472.42	1785.26	1525.88
1240.18	855.716	1314.76	365.487	1299.93	1487.59	1181.32	1488.78
1240.79	681.785	1003.38	373.051	1455.84	1335.82	1072.12	1625.58
1241.39	784.783	1264.08	350.067	1670.86	1185.98	1406.19	1407.48
1241.99	877.781	1003.77	316.299	1347.87	1054.15	1550.25	1201.38
1242.6	575.849	1017.3	281.434	1147.78	1068.28	923.055	1118.28
1243.2	737.847	882.991	265.172	1089.9	935.443	1021.12	766.183
1243.8	663.845	908.686	245.157	724.916	597.609	1326.19	1079.08
1244.41	502.904	894.311	239.253	1115.82	538.738	690.985	889.883
1245.01	741.902	562.005	245.977	259.842	597.903	849.051	756.783
1245.61	476.9	943.7	225.785	591.859	296.069	791.116	657.683
1246.22	399.968	541.225	247.397	892.035	390.197	575.916	485.583
1246.82	722.966	438.919	253.536	778.696	321.363	419.981	665.483
1247.42	471.964	653.614	250.027	631.358	197.529	237.047	690.383
1248.03	398.033	728.238	251.577	728.137	220.757	-101.075	246.283
1248.63	401.021	632.933	241.878	848.798	304.923	164.107	587.083
1249.23	437.019	402.628	254.241	768.46	278.089	571.29	537.983
1249.84	493.087	272.152	233.053	314.339	313.217	537.959	418.883
1250.44	551.085	655.847	226.43	491.001	294.383	585.041	681.783
1251.04	390.083	845.542	201.622	437.662	82.5486	320.224	513.683
1251.65	262.152	701.166	149.652	616.441	85.677	361.892	460.583
1252.25	365.15	388.861	135.003	675.103	159.843	667.075	524.383
1252.85	618.137	469.555	102.157	460.864	62.8502	367.257	383.283
1253.45	264.267	543.596	99.8438	661.526	50.8933	153.44	136.183
1254.06	504.41	673.836	113.329	692.876	64.7972	511.109	366.083
1254.66	414.661	435.055	123.597	282.336	29.8403	51.2913	486.983
1255.26	236.912	429.273	160.913	576.797	119.883	480.474	387.883
1255.87	421.055	540.513	153.559	705.155	112.887	322.143	642.783
1256.47	495.296	575.632	185.555	464.616	31.9305	108.325	548.583
1257.07	454.547	477.85	183.401	671.077	4.9736	465.508	427.483
1257.67	571.798	714.068	160.586	583.537	56.0167	261.69	579.44
1258.28	562.941	509.309	170.979	621.795	-13.0794	177.359	393.009
1258.88	537.192	408.527	145.302	583.356	116.964	531.541	183.813
1259.48	382.443	767.745	138.974	622.817	20.0069	-78.2761	512.617
1260.08	529.694	533.864	136.394	654.277	124.05	369.906	646.321
1260.68	367.935	616.082	137.077	818.738	-18.9068	-120.911	342.125
1261.29	612.078	640.322	151.555	546.996	-18.003	348.758	752.694
1261.89	555.329	694.54	155.699	606.457	-159.96	160.94	423.498
1262.49	478.58	317.759	178.903	538.017	97.0833	-233.877	483.302
1263.09	517.831	880.977	169.362	496.478	-44.8586	202.205	545.106
1263.7	573.973	658.117	152.147	727.736	66.9303	575.874	640.575
1264.3	750.224	517.336	187.659	673.197	166.877	473.057	757.378
1264.9	571.465	609.554	189.76	350.657	71.8232	30.239	520.182
1265.5	498.717	638.772	186.079	525.218	285.77	191.422	737.986
1266.1	519.968	791.991	191.963	433.678	194.716	297.604	654.79
1266.7	659.219	728.209	196.363	625.139	9.66247	310.786	462.594
1267.31	641.361	762.385	200.666	675.397	104.451	291.455	493.163
1267.91	657.612	910.189	210.079	623.787	305.398	-126.362	520.867
1268.51	617.863	923.993	201.701	922.056	80.3442	221.82	508.671
1269.11	803.105	941.797	162.672	798.225	150.291	192.003	482.475
1269.71	704.356	615.601	159.469	1297.39	202.237	281.185	595.279
1270.31	627.607	933.405	170.535	951.564	269.284	486.368	862.082
1270.92	881.749	695.774	192.397	855.36	265.072	694.037	495.651
1271.52	810	746.578	189.712	602.629	408.019	614.219	770.355
1272.12	1009.25	783.382	197.52	809.798	257.965	756.402	557.159
1272.72	878.502	629.186	193.433	1050.97	137.912	592.584	424.963
1273.32	1037.74	757.99	226.844	1089.14	239.858	550.767	779.767
1273.92	927.995	1089.79	256.876	1053.31	410.805	298.949	507.571
1274.52	1058.25	915.498	251.436	706.476	473.751	361.132	865.375
1275.12	706.497	1034.3	249.957	915.745	320.697	671.214	753.079
1275.72	762.748	887.107	263.946	921.915	527.644	189.397	615.883
1276.33	717.89	1036.58	252.925	906.71	477.433	509.065	535.452
1276.93	926.141	966.38	237.622	1073.88	635.379	906.248	871.255
1277.53	867.383	1015.08	216.664	1092.05	487.426	862.43	528.059
1278.13	812.634	1001.89	200.632	1189.32	623.372	775.613	607.863
1278.73	804.885	848.692	175.982	1231.49	724.318	593.795	595.667
1279.33	803.136	1079.5	184.392	1214.66	650.265	457.978	436.371
1279.93	914.387	697.3	188.701	1265.83	329.211	420.16	625.175
1280.53	797.638	912.104	196.773	819.996	601.158	782.343	693.979
1281.13	845.879	1000.81	213.207	1068.27	519.104	521.525	663.783
1281.73	800.13	826.612	205.639	1023.43	527.051	685.708	574.587
1282.33	708.381	1054.42	183.75	1135.6	709.997	570.89	747.39
1282.93	706.632	871.22	140.367	1099.77	420.943	791.073	771.094
1283.53	783.883	649.024	125.487	1358.94	612.89	515.255	695.898
1284.13	792.134	659.829	103.432	1064.21	458.836	268.438	328.702
1284.73	783.385	942.533	96.8067	867.382	444.883	717.62	683.506
1285.33	632.636	795.337	81.1226	1402.55	461.829	782.803	423.31
1285.94	727.769	650.806	81.9809	677.347	490.618	704.471	639.879
1286.54	722.02	839.61	103.095	490.516	409.565	791.554	745.683
1287.13	597.379	654.749	127.328	714.059	637.669	568.25	463.622
1287.73	514.63	558.553	114.251	935.329	515.615	410.433	610.426
1288.34	568.773	702.922	112.996	915.124	464.404	506.101	704.995
1288.94	823.024	694.726	101.119	1057.29	623.35	516.284	529.798
1289.54	676.265	811.53	110.297	850.463	538.297	1017.47	394.602
1290.13	603.624	611.669	123.269	1004.01	492.401	646.163	580.641
1290.73	560.876	896.473	159.404	1049.28	547.347	1233.35	695.345
1291.33	405.127	895.277	162.109	1177.45	546.294	1080.53	879.149
1291.93	558.378	693.981	164.013	1388.61	573.34	775.71	985.953
1292.53	656.629	609.785	172.087	1168.78	712.286	966.892	836.757
1293.13	583.88	802.59	182.488	1363.95	596.233	902.075	745.561
1293.73	462.121	759.394	184.101	1107.22	408.179	941.257	803.365
1294.33	466.372	796.198	179.393	939.392	418.126	299.44	458.068
1294.93	613.623	802.002	167.693	1376.56	476.072	569.622	704.872
1295.53	625.874	819.706	177.612	1201.73	650.019	931.805	883.676
1296.13	574.125	921.51	180.977	756.9	732.965	1039.99	463.48
1296.73	519.376	598.314	171.46	1065.17	422.911	588.17	603.284
1297.33	562.627	591.118	163.677	889.339	548.858	898.352	456.088
1297.93	416.868	783.922	155.476	769.508	649.804	680.535	524.892
1298.53	519.119	787.626	139.9	856.678	381.751	164.617	634.596
1299.13	466.37	775.43	130.725	1136.85	534.797	729.8	733.4
1299.73	329.621	643.234	130.911	1027.02	386.744	686.982	567.203
1300.33	305.872	742.038	125.622	1106.29	568.69	655.165	330.007
1300.92	352.232	635.177	133.266	960.829	607.794	415.861	206.046
1301.52	399.483	681.981	132.45	905.999	613.74	749.043	688.182
1302.12	363.724	514.685	132.581	874.168	602.687	679.226	458.438
1302.72	299.975	430.49	140.419	695.337	410.633	596.408	678.794
1303.32	491.226	668.294	160.033	1311.61	739.58	797.591	670.151
1303.92	304.477	527.098	178.014	1030.78	595.526	695.773	793.507
1304.52	360.728	998.902	179.655	989.946	720.473	910.956	546.863
1305.12	514.01	688.706	166.276	1330.12	819.419	936.138	879.22
1305.71	427.099	766.745	161.406	1309.66	867.523	1086.83	1158.67
1306.31	359.134	653.964	150.289	956.928	709.57	1220.02	695.025
1306.91	338.178	222.784	138.842	1144.1	768.516	759.199	791.381
1307.51	520.222	711.605	108.195	1123.27	631.462	1123.38	677.737
1308.11	524.267	539.425	114.108	1088.44	781.409	794.564	923.094
1308.71	551.311	659.245	107.579	1303.61	655.355	1225.75	797.45
1309.3	436.4	752.033	107.573	1041.25	922.459	1161.44	773.999
1309.9	519.435	629.854	111.392	1199.42	707.406	902.625	1043.25
1310.5	496.479	637.674	132.746	1312.59	822.352	1136.71	789.611
1311.1	747.523	802.494	146.159	1096.76	898.299	843.89	924.968
1311.7	628.567	851.314	177.274	1232.93	934.245	928.073	960.324
1312.29	793.657	894.202	205.788	1205.47	772.349	1130.77	1014.87
1312.89	961.701	1060.92	234.54	1415.74	1035.3	1073.95	1103.23
1313.49	1021.75	940.743	261.965	1574.91	996.342	1160.13	1142.49
1314.09	1457.78	1184.56	281.93	1607.08	846.288	932.316	1208.84
1314.69	1877.82	859.383	283.208	1172.25	853.235	1261.5	918.198
1315.28	2132.96	689.271	283.47	1012.79	870.339	848.195	826.747
1315.88	2504.96	943.092	270.455	731.059	786.285	1158.38	970.103
1316.48	2177.95	987.812	277.676	960.229	693.232	772.56	1002.46
1317.08	1835.05	637.632	266.606	1366.4	588.178	628.742	907.715
1317.68	1396.09	598.452	263.304	1039.57	528.124	930.925	948.072
1318.27	1088.17	847.34	268.529	1233.11	558.228	876.621	856.62
1318.87	894.214	782.161	255.189	531.38	414.175	528.804	654.977
1319.47	718.258	613.981	276.371	560.55	300.121	980.986	667.333
1320.07	669.303	698.701	259.305	702.719	317.068	645.169	590.689
1320.66	516.392	764.589	283.845	469.262	413.272	559.865	488.238
1321.26	424.436	654.409	274.668	703.432	380.218	854.047	644.494
1321.86	489.481	712.23	250.975	1153.7	366.165	354.23	594.851
1322.45	477.56	727.118	238.832	915.244	329.269	666.826	600.399
1323.05	417.604	792.838	232.758	854.414	355.215	856.008	183.756
1323.65	441.649	682.658	209.855	514.583	294.161	723.191	455.112
1324.25	472.693	159.478	199.5	904.752	225.108	130.373	358.468
1324.84	631.782	911.367	193.565	639.296	261.333	265.069	292.924
1325.44	481.827	777.187	223.331	397.565	327.234	348.252	504.329
1326.04	478.871	781.007	222.289	561.734	479.134	993.434	688.734
1326.63	600.95	736.795	256.595	569.278	425.31	184.13	412.33
1327.23	463.995	944.682	242.87	564.447	337.21	697.313	482.735
1327.83	419.039	622.747	234.059	304.617	368.211	375.495	742.14
1328.42	498.128	738.843	252.833	252.26	353.387	431.191	519.736
1329.02	557.173	782.909	265.3	474.429	136.287	608.374	472.041
1329.62	653.882	686.974	223.822	168.599	154.188	56.5564	692.446
1330.21	570.098	831.97	229.327	600.142	246.363	501.253	479.043
1330.81	524.247	735.035	228.402	719.884	95.2638	474.435	536.447
1331.41	523.395	750.101	234.074	725.581	338.164	423.618	270.852
1332	677.621	552.197	234.957	659.012	70.3399	456.314	596.449
1332.6	611.77	705.262	255.697	538.609	168.24	533.496	559.754
1333.2	498.919	566.328	256.533	387.206	217.141	432.679	575.159
1333.79	438.144	727.324	256.779	622.636	108.317	251.375	324.755
1334.39	458.293	931.389	283.438	618.334	217.217	-76.5428	438.16
1334.98	305.509	953.485	265.507	809.764	146.493	678.153	556.757
1335.58	495.658	739.551	219.458	649.361	169.393	411.336	336.161
1336.18	474.806	692.616	207.853	767.958	56.2938	-25.4817	593.264
1336.77	278.032	761.712	162.915	893.389	377.469	284.214	440.838
1337.37	489.816	855.677	153.528	1018.99	237.37	404.397	107.338
1337.96	569.823	1290.77	156.673	675.517	-60.4545	15.093	527.911
1338.56	514.621	821.839	187.635	915.114	101.446	507.275	615.411
1339.16	694.429	891.904	197.275	960.711	100.347	161.458	585.912
1339.75	527.436	1103	201.505	1200.14	270.522	728.154	429.485
1340.35	681.244	954.066	224.418	949.739	142.423	100.337	629.885
1340.94	852.251	825.062	200.066	1057.27	153.598	504.033	687.459
1341.54	815.059	782.127	206.153	352.866	132.499	532.215	532.959
1342.13	870.066	1065.22	192.964	1231.3	25.7744	328.911	526.532
1342.73	1126.86	902.289	189.157	1403.89	103.675	419.094	335.032
1343.33	1214.67	976.354	228.492	1188.49	53.5756	260.276	527.533
1343.92	1274.7	1127.35	268.066	1015.02	169.751	-104.028	523.006
1344.52	1428.46	1066.42	288.543	1199.38	337.652	394.155	556.506
1345.11	1479.51	993.511	311.124	1299.95	240.827	383.966	900.08
1345.71	1146.3	1103.58	303.88	1198.96	274.728	242.439	887.58
1346.3	1044.31	1076.67	263.29	857.524	349.903	341.72	831.153
1346.9	947.108	1025.74	219.944	1162.63	375.804	436.193	729.653
1347.49	729.115	1021.73	186.989	1193.2	114.979	271.575	418.127
1348.09	875.923	1098.8	142.965	858.207	80.88	102.048	659.627
1348.68	744.93	1089.9	121.028	943.774	111.056	661.43	940.201
1349.28	575.739	1158.96	139.687	566.781	-62.2025	589.903	862.701
1349.87	654.746	1256.06	144.264	849.349	333.45	621.285	1086.27
1350.47	536.554	1099.12	153.936	1199.46	449.073	365.758	837.774
1351.06	433.551	1216.12	207.414	816.024	456.726	665.139	957.348
1351.66	544.359	1312.18	224.025	1218.03	325.349	183.612	1093.75
1352.25	456.366	1237.28	237.751	929.599	430.001	1156.99	917.321
1352.85	594.174	1442.35	246.436	1044.61	488.624	699.467	965.822
1353.44	417.181	1220.44	262.254	774.273	389.277	1037.85	1226.4
1354.04	544.989	1439.51	274.378	939.281	541.9	1098.32	928.895
1354.63	367.996	1262.5	291.832	999.848	302.553	1117.7	1135.47
1355.23	226.795	1193.57	305.215	936.647	725.176	1181.18	1339.87
1355.82	512.802	1320.66	271.714	1039.63	653.828	1335.56	1215.44
1356.41	555.809	1531.76	271.632	1084.71	603.581	1245.94	1129.02
1357.01	570.617	1146.83	277.142	1127.79	850.204	1176.41	1127.52
1357.6	460.219	1678.92	277.092	1029.77	635.857	1506.79	1143.09
1358.2	444.721	1625.89	281	1287.85	806.48	1471.17	1464.59
1358.79	607.183	1747.98	281.493	1457.83	841.132	1226.55	1685.16
1359.39	511.684	1469.05	319.522	1352	871.755	1445.02	1612.56
1359.98	638.156	1634.14	317.295	1503.99	1072.41	1942.4	1648.14
1360.57	564.628	1208.24	348.912	1636.97	1036.06	1505.79	1772.71
1361.17	640.129	1820.31	357.007	1605.05	1213.68	1677.26	1471.21
1361.76	799.601	1768.3	374.709	1845.03	1056.34	2148.64	1625.78
1362.36	751.102	1672.37	393.545	1890.2	1324.96	1915.11	1860.28
1362.95	732.564	2150.46	400.327	2024.19	1362.61	1927.5	1980.76
1363.55	1030.09	2206.53	397.757	1908.26	1494.33	2147.97	2243.26
1364.14	860.537	2486.62	402.596	2052.25	1718.99	2368.35	2287.83
1364.73	1073.03	2282.72	417.742	2421.23	1880.64	2249.73	2184.4
1365.33	1368.48	2610.69	422.971	2577.3	1966.26	2953.21	2140.9
1365.92	1423	2531.78	408.552	2708.39	2162.92	2791.59	2895.48
1366.51	1294.42	2721.88	442.563	3251.37	2568.57	3069.97	2804.95
1367.11	1544.98	2929.94	462.564	3215.45	2691.19	3262.44	3149.45
1367.7	1733.4	3180.04	512.452	3401.43	2768.84	3207.82	3213.03
1368.29	1845.92	3177.04	537.637	3441.41	3085.5	3858.21	3406.6
1368.89	2279.37	3300.1	540.605	3626.59	3222.12	4114.68	3956.1
1369.48	2369.89	3536.2	569.409	4182.57	3614.77	4155.96	3827.67
1370.07	2575.31	3680.29	598.169	4201.55	3985.42	4263.34	4404.25
1370.67	2841.87	3791.86	630.014	4905.63	4145.15	4501.81	4718.65
1371.26	3333.29	3903.45	635.567	4754.61	4715.8	4903.2	4767.22
1371.85	3563.81	4014.95	654.74	5146.69	4743.45	5137.58	4932.79
1372.45	4161.26	4126.52	691.626	5258.77	5008.08	5665.05	4956.29
1373.04	4867.78	4238.11	707.037	5378.75	5393.73	5280.43	5456.87
1373.63	5232.21	4349.71	733.64	6062.74	5349.38	5723.81	5486.44
1374.23	5265.76	4533.77	748.935	5579.81	5476	5855.29	5653.84
1374.82	4976.18	4336.87	735.217	5657.89	5433.66	6225.67	5516.41
1375.41	4896.7	4472.87	743.168	5773.88	5620.31	5471.05	5470.99
1376.01	4228.15	4327.93	724.442	5624.95	5590.93	6094.52	5584.49
1376.6	3865.67	4432.03	692.647	5322.94	5212.59	5761.91	5259.06
1377.19	3116.1	4074.12	646.34	5391.92	5266.24	5562.29	5090.63
1377.78	2907.52	3799.22	625.855	4897.9	5052.89	5319.67	4834.11
1378.38	2636.07	3621.28	612.127	4624.08	4864.61	4764.14	4632.61
1378.97	2602.49	3420.28	589.065	4301.06	4050.27	4591.52	4372.18
1379.56	2677.01	3200.38	566.947	4333.04	4124.92	4028.91	4328.75
1380.15	2383.43	2888.47	536.918	3975.03	3517.57	4089.29	3446.33
1380.75	2682.99	2748.54	501.281	3669.1	3437.19	3171.76	3103.83
1381.34	2766.41	2253.63	463.488	3118.19	2907.85	3098.14	2755.4
1381.93	2994.93	2258.73	391.859	2731.17	2819.5	2771.42	2881.88
1382.52	3409.35	1663.73	339.184	2715.15	2256.15	2812.81	2272.45
1383.12	3414.9	1976.79	298.645	2227.23	2056.78	2297.28	2329.95
1383.71	3417.33	1709.89	293.246	1897.21	2023.43	2428.66	1962.52
1384.3	3375.85	1749.98	283.891	1936.29	1663.08	2060.04	1836.1
1384.89	3070.27	1201.08	261.974	1820.28	1197.73	1740.42	1354.67
1385.48	2529.79	1323.18	263.056	1482.26	1389.49	1661.81	1165.14
1386.08	1853.24	1342.14	262.259	1217.33	1269.11	1337.28	1033.64
1386.67	1674.76	1244.24	280.342	912.318	853.762	1030.66	1086.22
1387.26	1360.19	1041.33	268.906	667.402	793.414	1236.04	908.79
1387.85	1153.71	889.429	229.676	813.385	619.067	891.425	508.364
1388.44	953.15	854.525	223.856	824.368	599.72	1030.81	513.937
1389.04	813.651	825.49	203.249	907.443	538.343	1276.28	602.337
1389.63	681.123	658.586	205.584	670.426	406.995	1159.66	726.911
1390.22	724.595	739.682	211.194	364.41	582.648	652.043	452.484
1390.81	684.067	703.778	214.083	811.493	448.3	483.425	134.058
1391.4	481.529	630.874	236.091	703.477	429.953	645.806	427.631
1391.99	574.001	530.97	262.284	468.46	310.606	798.188	239.205
1392.59	499.503	465.935	263.284	684.535	410.329	882.661	353.705
1393.18	641.975	563.031	249.572	508.518	257.981	708.043	449.178
1393.77	579.447	546.127	220.024	451.601	561.634	337.325	192.752
1394.36	605.919	578.223	192.464	216.585	306.287	910.706	256.325
1394.95	718.391	414.319	164.445	295.568	437.939	886.088	46.9532
1395.54	535.853	302.415	173.239	562.552	351.592	641.47	58.5706
1396.13	644.325	650.411	183.765	287.857	215.793	555.852	200.188
1396.73	564.826	582.477	201.719	386.924	331.832	901.325	454.785
1397.32	542.298	501.573	208.49	121.835	342.094	633.707	335.403
1397.91	417.77	570.669	216.497	345.746	272.356	954.088	301.02
1398.5	606.242	815.765	194.383	608.657	381.618	546.47	338.638
1399.09	713.732	299.861	167.458	582.567	252.88	773.852	405.255
1399.68	551.137	448.335	119.361	313.578	345.242	384.234	301.872
1400.27	515.553	253.814	94.9073	479.489	484.504	593.615	554.49
1400.86	596.969	418.292	59.2961	554.4	301.766	454.516	120.007
1401.45	631.385	225.771	63.9233	532.311	306.028	569.193	383.624
1402.04	739.8	378.25	99.7675	414.222	361.29	668.869	358.242
1402.63	739.216	327.728	139.826	309.133	328.552	204.545	288.859
1403.23	510.355	391.066	171.859	552.2	450.591	37.2665	424.557
1403.82	681.76	608.544	197.814	595.111	443.853	477.943	691.174
1404.41	673.176	433.023	208.39	293.022	714.116	709.619	767.691
1405	738.592	654.501	194.401	614.933	541.378	1024.2	739.309
1405.59	605.008	853.98	192.906	656.844	489.64	614.871	578.926
1406.18	520.423	611.459	192.547	818.855	535.902	592.547	545.544
1406.77	655.839	812.837	186.409	561.766	581.264	734.224	821.161
1407.36	621.255	738.316	193.806	727.677	525.526	364.9	991.778
1407.95	574.66	550.794	216.255	152.588	420.788	908.576	867.296
1408.54	457.076	631.273	227.253	706.499	633.05	778.252	732.913
1409.13	671.492	764.751	249.135	652.51	660.312	738.928	727.53
1409.72	687.908	494.23	264.014	921.421	550.574	719.605	748.148
1410.31	760.303	691.609	259.236	783.332	461.836	576.281	938.765
1410.9	846.769	741.087	259.324	607.243	528.098	525.957	700.383
1411.49	912.135	806.566	260.363	667.154	427.36	1056.63	768
1412.08	895.6	467.044	257.827	452.164	657.622	915.309	808.517
1412.67	870.966	740.523	256.391	705.075	734.884	951.986	708.135
1413.26	1021.43	907.901	249.441	735.986	459.146	687.662	910.752
1413.85	797.798	464.38	220.118	770.897	534.508	326.338	579.37
1414.44	764.263	660.859	228.191	561.808	361.77	586.014	507.987
1415.03	923.629	477.337	203.4	384.719	271.032	381.69	623.604
1415.62	854.095	667.816	200.453	549.73	335.294	588.367	779.122
1416.21	770.46	425.294	154.803	17.6411	344.556	607.043	685.739
1416.8	756.926	205.673	145.201	428.552	286.818	82.719	641.357
1417.39	789.292	441.151	148.466	720.463	202.08	366.295	415.974
1417.98	531.658	355.63	154.21	419.374	115.342	539.971	341.591
1418.56	640.4	487.15	147.684	272.329	-31.1733	300.602	435.129
1419.15	769.766	286.628	153.127	584.821	208.089	494.278	484.646
1419.74	460.222	239.107	153.569	75.0959	114.351	443.955	428.264
1420.33	603.597	304.069	169.359	456.371	74.6128	164.631	89.8809
1420.92	403.053	277.344	162.085	-83.3544	-61.0252	-206.693	165.498
1421.51	588.429	430.619	184.901	586.021	275.237	586.983	152.116
1422.1	469.894	555.894	190.398	130.295	-48.5012	11.6594	194.733
1422.69	389.3	462.169	230.295	271.57	72.7609	177.336	587.35
1423.28	415.726	478.444	258.974	297.845	100.759	168.012	359.868
1423.87	365.092	453.619	272.645	149.12	317.335	-399.312	47.4852
1424.46	451.557	464.894	261.657	237.495	463.911	31.3642	448.103
1425.05	599.923	584.169	240.516	529.77	275.487	-92.9596	448.72
1425.63	620.665	466.472	241.921	547.338	453.89	-56.3288	265.257
1426.22	648.031	536.747	203.959	412.613	250.466	47.3474	467.875
1426.81	776.497	437.022	179.963	309.888	442.042	160.024	87.3922
1427.4	931.2	523.197	167.566	326.163	500.618	224.054	460.893
1427.99	1008.56	430.472	151.737	270.538	278.293	347.229	510.048
1428.58	892.815	656.747	129.036	280.813	397.027	716.304	392.203
1429.17	1312.17	520.022	112.806	192.088	303.923	335.479	535.358
1429.75	1427.49	206.324	88.6297	360.656	512.93	69.0239	465.661
1430.34	1566.85	426.599	68.1085	489.931	384.826	193.199	655.816
1430.93	1514.1	270.353	52.7467	486.306	366.722	256.374	590.871
1431.52	1617.46	429.913	77.5871	326.581	656.619	222.549	284.026
1432.11	1730.72	130.473	71.9751	405.856	549.515	432.724	883.181
1432.7	1757.08	563.033	90.6813	259.131	626.411	576.899	687.336
1433.28	2009.39	633.87	122.175	813.699	705.418	524.444	637.639
1433.87	2167.75	677.33	165.57	415.074	756.314	490.62	601.794
1434.46	2574.01	438.89	192.651	318.773	1168.21	591.795	908.849
1435.05	2947.36	868.45	217.127	616.714	1002.21	862.97	1045
1435.64	3094.62	823.009	206.664	1059.65	1097.1	901.145	953.158
1436.22	3612.04	784.846	219.319	993.64	1390.11	1061.69	1412.46
1436.81	4654.29	896.406	239.636	917.681	1585.01	1383.87	1520.62
1437.4	5286.65	1136.87	262.423	1214.62	1479.9	1393.04	1560.77
1437.99	6055.91	835.426	236.934	1435.56	2118.8	1204.22	1788.83
1438.58	7170.17	721.986	209.952	1504.5	2107.69	1459.39	1874.98
1439.16	8224.58	1238.82	215.979	1774.49	2195.7	1767.94	1999.28
1439.75	9796.84	1213.38	246.45	2278.43	2563.6	1515.11	2212.44
1440.34	11343.2	1552.94	288.451	2162.47	2841.49	2253.19	2256.59
[truncated: 450 more rows]
